# Supplementary material for: Accuracy of next‐generation wireless skin temperature sensors during exercise–heat stress
Source: Exp Physiol. 2026 Jun 9;111(8):3463–79. doi: 10.1113/EP093856 (PMC13394553; doi:10.1113/EP093856)
Supplement: Supplementary file 1 — Supplementary Information [file EPH-111-3463-s001.xlsx]

## Sheet: codebook
sheet	variable	full_name	unit	class	n_total	n_missing	pct_missing	examples	note
demographics	id	Participant identification number	—	numeric	26	0	0	1; 2; 3; 4; 5
demographics	sex	Biological sex	—	character	26	0	0	female; male
demographics	age	Age	years	numeric	26	0	0	27; 22; 21; 28; 34
demographics	height	Standing height	cm	numeric	26	0	0	168.0; 176.5; 164.0; 176.0; 181.0
demographics	mass	Body mass	kg	numeric	26	0	0	64.2; 93.0; 63.9; 58.7; 91.9
demographics	bsa	Body surface area	m²	numeric	26	0	0	1.73; 2.10; 1.70; 1.64; 2.08
demographics	pmax	Peak power output	W	numeric	26	0	0	315; 270; 180; 345; 300
demographics	hrmax	Maximum heart rate	bpm	numeric	26	0	0	187; 176; 197; 211; 188
demographics	vo2max_abs	Absolute maximal oxygen consumption	L/min	numeric	26	0	0	3.28; 2.89; 2.81; 2.04; 3.93
demographics	vo2max_rel	Relative maximal oxygen consumption	mL/kg/min	numeric	26	0	0	51.09; 31.08; 44.05; 34.75; 42.76
data	id	Participant identification number	—	numeric	1560	0	0	1; 2; 3; 4; 5
data	time	Clock time of observation	hh:mm	character	1560	0	0	12:14:00; 12:15:00; 12:16:00; 12:17:00; 12:18:00
data	min	Protocol minute	min	numeric	1560	0	0	1; 2; 3; 4; 5
data	period	Experimental period	—	character	1560	0	0	Rest; Exercise; Recovery
data	tc	Core (rectal) temperature	°C	numeric	1560	60	3.85	37.545; 37.578; 37.577; 37.600; 37.555
data	tc_delta	Change in core temperature from baseline	°C	numeric	1560	60	3.85	0.000; 0.033; 0.032; 0.055; 0.010
data	chest_etemp	Chest skin temperature (eTemp)	°C	numeric	1560	0	0	36.097; 36.147; 36.180; 36.230; 36.303
data	arm_etemp	Upper arm skin temperature (eTemp)	°C	numeric	1560	0	0	36.246; 36.297; 36.349; 36.408; 36.449
data	thigh_etemp	Anterior thigh skin temperature (eTemp)	°C	numeric	1560	0	0	35.365; 35.389; 35.432; 35.481; 35.528
data	calf_etemp	Lateral calf skin temperature (eTemp)	°C	numeric	1560	14	0.9	35.064; 35.116; 35.160; 35.181; 35.196
data	mtsk_etemp	Mean skin temperature (eTemp)	°C	numeric	1560	14	0.9	35.789; 35.834; 35.877; 35.924; 35.971
data	mtb_etemp	Mean body temperature (eTemp)	°C	numeric	1560	74	4.74	37.194; 37.229; 37.237; 37.265; 37.238
data	chest_ibutt	Chest skin temperature (iButton)	°C	numeric	1560	0	0	36.356; 36.413; 36.465; 36.511; 36.579
data	arm_ibutt	Upper arm skin temperature (iButton)	°C	numeric	1560	0	0	36.542; 36.604; 36.644; 36.700; 36.750
data	thigh_ibutt	Anterior thigh skin temperature (iButton)	°C	numeric	1560	0	0	35.405; 35.413; 35.468; 35.522; 35.570
data	calf_ibutt	Lateral calf skin temperature (iButton)	°C	numeric	1560	0	0	35.204; 35.257; 35.309; 35.350; 35.394
data	mtsk_ibutt	Mean skin temperature (iButton)	°C	numeric	1560	0	0	35.991; 36.039; 36.088; 36.138; 36.192
data	mtb_ibutt	Mean body temperature (iButton)	°C	numeric	1560	60	3.85	37.234; 37.271; 37.279; 37.308; 37.282
data	chest_physi	Chest skin temperature (Physitemp)	°C	numeric	1560	0	0	36.285; 36.322; 36.373; 36.395; 36.433
data	arm_physi	Upper arm skin temperature (Physitemp)	°C	numeric	1560	9	0.58	36.453; 36.485; 36.528; 36.568; 36.565
data	thigh_physi	Anterior thigh skin temperature (Physitemp)	°C	numeric	1560	5	0.32	35.281; 35.300; 35.314; 35.328; 35.331
data	calf_physi	Lateral calf skin temperature (Physitemp)	°C	numeric	1560	0	0	35.052; 35.079; 35.130; 35.151; 35.138
data	mtsk_physi	Mean skin temperature (Physitemp)	°C	numeric	1560	14	0.9	35.888; 35.918; 35.959; 35.985; 35.993
data	mtb_physi	Mean body temperature (Physitemp)	°C	numeric	1560	74	4.74	37.214; 37.246; 37.253; 37.277; 37.243
data	tdb	Dry-bulb (room) temperature	°C	numeric	1560	0	0	34.32; 34.44; 34.56; 34.64; 34.71
data	rh	Relative humidity	%	numeric	1560	0	0	39.27; 38.96; 38.56; 38.30; 38.04
data	workload	Cycle ergometer power output	W	numeric	780	8	1.03	96; 120; 123; 125; 120	Exercise period only
data	hr	Heart rate	bpm	numeric	780	8	1.03	124; 145; 150; 154; 159	Exercise period only
data	rr	Respiratory rate	breaths/min	numeric	780	8	1.03	14; 22; 25; 27; 28	Exercise period only
data	ve	Minute ventilation	L/min	numeric	780	8	1.03	18.35; 31.23; 39.74; 44.24; 46.09	Exercise period only
data	vo2	Oxygen consumption	L/min	numeric	780	8	1.03	0.794; 1.359; 1.438; 1.498; 1.558	Exercise period only
data	vco2	Carbon dioxide production	L/min	numeric	780	8	1.03	0.623; 1.188; 1.519; 1.640; 1.691	Exercise period only
data	rer	Respiratory exchange ratio	—	numeric	780	8	1.03	0.81; 0.87; 1.06; 1.10; 1.09	Exercise period only
data	m_w	Metabolic rate minus external work	W	numeric	780	8	1.03	266; 465; 514; 541; 561	Exercise period only
data	hprod_abs	Absolute metabolic heat production	W	numeric	780	8	1.03	169; 345; 394; 417; 436	Exercise period only
data	Hprod_rel	Relative metabolic heat production	W/kg	numeric	780	8	1.03	2.6; 5.4; 6.1; 6.5; 6.8	Exercise period only
waterbath	data	Verification date	—	POSIXct	2280	0	0	2025-11-28
waterbath	time	Clock time of observation (1 Hz sampling)	hh:mm:ss	character	2280	0	0	11:55:00; 11:55:01; 11:55:02; 11:55:03; 11:55:04
waterbath	temp	Sensor-measured temperature	°C	numeric	2280	0	0	24.773; 24.789; 24.766; 24.766; 24.766
waterbath	cal	Reference temperature	°C	numeric	2280	0	0	24.8; 32.5; 39.7	NIST-traceable Lutron TM-947SD with Type T thermocouple (±0.1°C); three nominal set points (~25, 32.5, ~40°C)
waterbath	device	Sensor device type	—	character	2280	0	0	etemp; ibutton; physitemp
waterbath	id	Sensor body-site identifier	—	character	2280	0	0	chest; arm; thigh; calf

## Sheet: demographics
id	sex	age	height	mass	bsa	pmax	hrmax	vo2max_abs	vo2max_rel
1	female	27	168	64.2	1.72949	315	187	3.28	51.0903
2	male	22	176.5	93	2.09827	270	187	2.89	31.0753
3	female	21	164	63.9	1.69616	270	176	2.815	44.0532
4	female	28	164	58.7	1.63606	180	197	2.04	34.753
5	male	34	176	91.9	2.0834	345	187	3.93	42.7639
6	male	30	181	83	2.03606	300	211	3.365	40.5422
7	male	28	178	66.5	1.83071	346	188	3.875	58.2707
8	male	21	175	75	1.90314	315	187	3.28	43.7333
9	male	35	191	95	2.24206	345	187	3.96	41.6842
10	male	18	176	66	1.80996	270	187	2.89	43.7879
11	female	21	161	54	1.55805	210	195	2.545	47.1296
12	male	22	172	74	1.86874	330	211	4.42	59.7297
13	male	30	186	132	2.52934	435	185	5.875	44.5076
14	male	24	174	77.2	1.91868	255	189	3.065	39.7021
15	female	23	172	63	1.7452	220	195	2.49	39.5238
16	male	26	176	63	1.77453	280	187	3.57	56.6667
17	male	29	175	96.5	2.11833	360	166	3.975	41.1917
18	male	20	184	91	2.14265	375	202	4.445	48.8462
19	female	22	164	68	1.74158	290	189	3.21	47.2059
20	male	18	182	69.5	1.89567	310	200	3.585	51.5827
21	male	25	185	83	2.06859	405	187	4.37	52.6506
22	male	33	175.5	85.4	2.01529	360	178	5.205	60.9485
23	female	27	168	61	1.69231	290	166	2.96	48.5246
24	female	30	170	75.4	1.86778	260	192	2.85	37.7984
25	female	34	168	63	1.71568	250	178	2.93	46.5079
26	female	29	167	60.7	1.68148	230	200	2.175	35.832

## Sheet: data
id	time	min	period	tc	tc_delta	chest_etemp	arm_etemp	thigh_etemp	calf_etemp	mtsk_etemp	mtb_etemp	chest_ibutt	arm_ibutt	thigh_ibutt	calf_ibutt	mtsk_ibutt	mtb_ibutt	chest_physi	arm_physi	thigh_physi	calf_physi	mtsk_physi	mtb_physi	tdb	rh	workload	hr	rr	ve	vo2	vco2	rer	m_w	hprod_abs	Hprod_rel
1	12:14:00	1	Rest	37.545	0	36.097	36.246	35.365	35.064	35.789	37.194	36.356	36.542	35.405	35.204	35.991	37.234	36.285	36.453	35.281	35.052	35.888	37.214	34.32	39.2725
1	12:15:00	2	Rest	37.578	0.033	36.147	36.297	35.389	35.116	35.834	37.229	36.413	36.604	35.413	35.257	36.039	37.271	36.322	36.485	35.3	35.079	35.918	37.246	34.44	38.9575
1	12:16:00	3	Rest	37.577	0.032	36.18	36.349	35.432	35.16	35.877	37.237	36.465	36.644	35.468	35.309	36.088	37.279	36.373	36.528	35.314	35.13	35.959	37.253	34.565	38.5625
1	12:17:00	4	Rest	37.6	0.055	36.23	36.408	35.481	35.181	35.924	37.265	36.511	36.7	35.522	35.35	36.138	37.308	36.395	36.568	35.328	35.151	35.985	37.277	34.64	38.3
1	12:18:00	5	Rest	37.555	0.01	36.303	36.449	35.528	35.196	35.971	37.238	36.579	36.75	35.57	35.394	36.192	37.282	36.433	36.565	35.331	35.138	35.993	37.243	34.7125	38.04
1	12:19:00	6	Rest	37.51	-0.035	36.346	36.501	35.58	35.23	36.016	37.211	36.623	36.805	35.632	35.415	36.238	37.256	36.461	36.615	35.377	35.177	36.034	37.215	34.5925	38.0925
1	12:20:00	7	Rest	37.55	0.005	36.365	36.549	35.646	35.267	36.057	37.251	36.663	36.84	35.682	35.467	36.281	37.296	36.508	36.66	35.479	35.233	36.093	37.259	34.3575	38.6275
1	12:21:00	8	Rest	37.6	0.055	36.387	36.568	35.799	35.294	36.105	37.301	36.663	36.875	35.834	35.475	36.323	37.345	36.578	36.716	35.561	35.296	36.16	37.312	34.1425	39.1025
1	12:22:00	9	Rest	37.6	0.055	36.412	36.567	35.841	35.298	36.122	37.304	36.719	36.875	35.905	35.475	36.354	37.351	36.641	36.759	35.661	35.345	36.221	37.324	33.9475	39.4925
1	12:23:00	10	Rest	37.6	0.055	36.431	36.565	35.823	35.307	36.125	37.305	36.725	36.875	35.88	35.513	36.359	37.352	36.698	36.788	35.731	35.388	36.269	37.334	33.85	39.7025
1	12:24:00	11	Rest	37.515	-0.03	36.444	36.567	35.825	35.333	36.135	37.239	36.725	36.875	35.87	35.538	36.362	37.284	36.725	36.812	35.789	35.438	36.306	37.273	33.85	40.2775
1	12:25:00	12	Rest	37.5	-0.045	36.445	36.579	35.85	35.362	36.149	37.23	36.725	36.875	35.905	35.544	36.37	37.274	36.731	36.82	35.855	35.463	36.329	37.266	33.965	40.285
1	12:26:00	13	Rest	37.595	0.05	36.466	36.601	35.891	35.386	36.175	37.311	36.75	36.879	35.945	35.598	36.397	37.355	36.702	36.813	35.856	35.45	36.316	37.339	34.1675	39.665
1	12:27:00	14	Rest	37.6	0.055	36.502	36.621	35.93	35.392	36.201	37.32	36.788	36.934	35.982	35.6	36.433	37.367	36.731	36.803	35.85	35.435	36.317	37.343	34.37	38.9275
1	12:28:00	15	Rest	37.6	0.055	36.549	36.642	35.966	35.389	36.228	37.326	36.838	36.938	36.03	35.6	36.459	37.372	36.766	36.817	35.878	35.448	36.34	37.348	34.19	40.6
1	12:29:00		Transfer	37.558		36.606	36.669	36.017	35.404	36.267	37.3	36.875	36.975	36.08	35.623	36.496	37.346	36.801	36.848	35.931	35.469	36.375	37.322	34.23	40.9075
1	12:30:00	16	Exercise	37.5	-0.045	36.652	36.696	36.076	35.452	36.31	37.262	36.913	37	36.138	35.663	36.534	37.307	36.793	36.85	35.959	35.484	36.382	37.276	34.4875	40.045	96.7	124.9	14.85	18.35	0.794	0.623	0.805	266.04	169.3	2.645
1	12:31:00	17	Exercise	37.507	-0.038	36.683	36.714	36.103	35.491	36.338	37.273	36.969	37	36.155	35.69	36.56	37.317	36.764	36.806	35.925	35.466	36.349	37.275	34.595	39.56	120	145.2	22.15	31.23	1.359	1.188	0.871	465.47	345.47	5.398
1	12:32:00	18	Exercise	37.575	0.03	36.702	36.74	36.113	35.548	36.365	37.333	36.975	37.048	36.212	35.725	36.594	37.379	36.728	36.792	35.927	35.499	36.341	37.328	34.62	39.245	120	150.5	25.34	39.74	1.438	1.519	1.056	514.34	394.34	6.162
1	12:33:00	19	Exercise	37.6	0.055	36.72	36.768	36.116	35.607	36.391	37.358	36.981	37.063	36.218	35.763	36.609	37.402	36.755	36.818	35.935	35.577	36.374	37.355	34.4725	39.24	123.7	154.6	27.37	44.24	1.498	1.64	1.095	540.5	416.8	6.512
1	12:34:00	20	Exercise	37.6	0.055	36.746	36.791	36.117	35.659	36.416	37.363	37.023	37.071	36.237	35.792	36.634	37.407	36.809	36.886	35.982	35.685	36.442	37.368	34.2475	39.8225	125	159.9	27.83	46.09	1.558	1.691	1.086	560.94	435.94	6.812
1	12:35:00	21	Exercise	37.637	0.092	36.831	36.847	36.124	35.738	36.476	37.404	37.038	37.129	36.28	35.85	36.676	37.445	36.967	37.039	36.047	35.863	36.584	37.426	34.025	40.3325	125	163.4	28.26	48.6	1.62	1.765	1.089	583.98	458.98	7.171
1	12:36:00	22	Exercise	37.7	0.155	36.94	36.939	36.135	35.862	36.563	37.473	37.083	37.209	36.314	35.915	36.733	37.507	37.16	37.213	36.137	36.029	36.745	37.509	33.915	40.4225	125	166.2	28.65	49.44	1.619	1.792	1.107	585.72	460.72	7.199
1	12:37:00	23	Exercise	37.742	0.197	37.056	37.079	36.17	36.013	36.677	37.529	37.155	37.323	36.37	36.004	36.818	37.557	37.332	37.38	36.235	36.239	36.908	37.575	33.875	40.685	125	169.9	29.99	51.46	1.658	1.824	1.1	599.1	474.1	7.408
1	12:38:00	24	Exercise	37.8	0.255	37.164	37.22	36.215	36.171	36.792	37.598	37.25	37.45	36.439	36.117	36.921	37.624	37.454	37.52	36.338	36.406	37.041	37.648	33.9425	40.64	120.4	170.5	28.68	50.29	1.671	1.809	1.083	601.24	480.88	7.514
1	12:39:00	25	Exercise	37.85	0.305	37.251	37.36	36.288	36.364	36.914	37.663	37.329	37.586	36.516	36.254	37.029	37.686	37.506	37.606	36.443	36.599	37.142	37.708	34.2325	39.94	115.1	170.4	28.22	48.18	1.625	1.742	1.072	583.35	468.2	7.316
1	12:40:00	26	Exercise	37.9	0.355	37.326	37.479	36.388	36.555	37.03	37.726	37.409	37.7	36.624	36.415	37.14	37.748	37.522	37.64	36.529	36.736	37.202	37.76	34.595	39.125	115	170.1	28.24	48.2	1.592	1.709	1.073	571.76	456.76	7.137
1	12:41:00	27	Exercise	37.95	0.405	37.392	37.578	36.512	36.694	37.132	37.786	37.486	37.798	36.747	36.588	37.252	37.81	37.494	37.657	36.625	36.831	37.236	37.807	34.7775	39.48	115	170.2	29.33	47.77	1.573	1.67	1.062	563.31	448.31	7.005
1	12:42:00	28	Exercise	38	0.455	37.47	37.674	36.64	36.805	37.232	37.846	37.559	37.902	36.876	36.74	37.361	37.872	37.502	37.664	36.748	36.941	37.288	37.858	35.0325	39.6175	115	172.3	29.79	48.93	1.583	1.687	1.066	567.35	452.35	7.068
1	12:43:00	29	Exercise	38.025	0.48	37.526	37.759	36.774	36.892	37.318	37.884	37.629	38	37.009	36.875	37.466	37.913	37.483	37.682	36.817	36.996	37.312	37.882	35.545	38.375	115	172.1	31.53	48.55	1.559	1.654	1.061	558.24	443.24	6.926
1	12:44:00	30	Exercise	38.1	0.555	37.557	37.847	36.906	36.987	37.4	37.96	37.717	38.098	37.145	37	37.573	37.995	37.462	37.674	36.895	37.019	37.323	37.945	35.8475	37.6625	115	174.8	31.58	51.16	1.581	1.734	1.097	570.79	455.79	7.122
1	12:45:00	31	Exercise	38.107	0.562	37.581	37.93	37.04	37.067	37.475	37.98	37.717	38.192	37.278	37.117	37.652	38.016	37.393	37.659	36.951	37.036	37.313	37.948	36.055	37.4	115	177.1	31.23	50.8	1.582	1.736	1.097	571.29	456.29	7.13
1	12:46:00	32	Exercise	38.195	0.65	37.629	38.013	37.17	37.147	37.556	38.067	37.733	38.279	37.409	37.209	37.727	38.101	37.384	37.679	37.063	37.095	37.351	38.026	36.1975	37.825	115	177.3	31.47	49.84	1.563	1.669	1.068	560.37	445.37	6.959
1	12:47:00	33	Exercise	38.248	0.703	37.668	38.069	37.286	37.222	37.623	38.123	37.788	38.346	37.528	37.313	37.808	38.16	37.363	37.687	37.14	37.136	37.37	38.073	36.39	37.175	115	177.5	31.9	50.92	1.577	1.69	1.071	566.14	451.14	7.049
1	12:48:00	34	Exercise	38.3	0.755	37.697	38.116	37.385	37.282	37.677	38.175	37.833	38.383	37.632	37.388	37.869	38.214	37.378	37.709	37.247	37.207	37.417	38.123	36.205	37.57	115	178.5	33.54	51.47	1.585	1.689	1.066	568.18	453.18	7.081
1	12:49:00	35	Exercise	38.317	0.772	37.712	38.152	37.452	37.309	37.711	38.196	37.85	38.438	37.703	37.434	37.914	38.236	37.436	37.806	37.365	37.3	37.506	38.154	35.8325	38.1625	115	177.8	31.67	50.1	1.591	1.671	1.05	568.26	453.26	7.082
1	12:50:00	36	Exercise	38.398	0.853	37.694	38.158	37.492	37.329	37.72	38.263	37.825	38.438	37.718	37.475	37.918	38.302	37.508	37.902	37.495	37.399	37.602	38.239	35.495	38.7675	115	178.9	34.92	52.94	1.594	1.691	1.061	570.75	455.75	7.121
1	12:51:00	37	Exercise	38.402	0.857	37.674	38.151	37.505	37.321	37.713	38.264	37.788	38.438	37.718	37.475	37.906	38.303	37.58	37.979	37.599	37.461	37.68	38.257	35.21	39.305	115	178.9	32.29	50.4	1.597	1.666	1.043	569.41	454.41	7.1
1	12:52:00	38	Exercise	38.473	0.928	37.656	38.156	37.509	37.31	37.707	38.32	37.788	38.438	37.666	37.469	37.895	38.358	37.669	38.071	37.673	37.526	37.762	38.331	34.99	39.59	115	181	33.7	53.62	1.627	1.748	1.075	584.3	469.3	7.333
1	12:53:00	39	Exercise	38.5	0.955	37.652	38.171	37.501	37.307	37.709	38.342	37.775	38.438	37.626	37.43	37.875	38.375	37.73	38.157	37.753	37.587	37.834	38.367	34.8125	39.815	115	182	33.07	52.55	1.599	1.707	1.068	573.32	458.32	7.161
1	12:54:00	40	Exercise	38.572	1.027	37.648	38.179	37.497	37.295	37.707	38.399	37.742	38.438	37.589	37.413	37.854	38.428	37.797	38.235	37.813	37.642	37.901	38.437	34.665	40.055	115	181.8	33.47	53.68	1.589	1.705	1.073	570.59	455.59	7.118
1	12:55:00	41	Exercise	38.6	1.055	37.635	38.177	37.484	37.262	37.693	38.419	37.725	38.438	37.53	37.413	37.837	38.448	37.846	38.295	37.85	37.662	37.945	38.469	34.49	40.32	115	182.8	33.46	52.88	1.603	1.691	1.055	573.07	458.07	7.157
1	12:56:00	42	Exercise	38.627	1.082	37.626	38.172	37.471	37.239	37.681	38.438	37.725	38.438	37.489	37.382	37.823	38.466	37.882	38.34	37.883	37.694	37.982	38.498	34.36	40.635	115	183	35.84	54.32	1.592	1.688	1.06	570.03	455.03	7.11
1	12:57:00	43	Exercise	38.698	1.153	37.624	38.177	37.454	37.226	37.676	38.494	37.725	38.438	37.464	37.35	37.812	38.521	37.935	38.387	37.915	37.714	38.023	38.563	34.2525	40.7875	115	184.5	34.86	53.31	1.595	1.68	1.053	570.09	455.09	7.111
1	12:58:00	44	Exercise	38.7	1.155	37.615	38.17	37.446	37.211	37.667	38.493	37.725	38.438	37.411	37.344	37.8	38.52	37.963	38.429	37.922	37.719	38.046	38.569	34.1025	41.01	115	185.1	33.21	52.26	1.633	1.691	1.036	581.19	466.19	7.284
1	12:59:00	45	Exercise	38.727	1.182	37.603	38.168	37.434	37.205	37.659	38.513	37.663	38.438	37.405	37.292	37.77	38.535	37.991	38.471	37.949	37.737	38.076	38.597	34.005	41.2	115	186.5	35.29	55	1.66	1.755	1.057	593.79	478.79	7.481
1	13:00:00	46	Recovery	38.798	1.253	37.564	38.147	37.427	37.244	37.648	38.568	37.663	38.438	37.36	37.288	37.76	38.591	37.961	38.49	37.917	37.793	38.077	38.654	33.905	41.38
1	13:01:00	47	Recovery	38.8	1.255	37.438	38.064	37.478	37.376	37.621	38.564	37.606	38.398	37.407	37.329	37.749	38.59	37.917	38.425	38.019	37.879	38.082	38.656	33.8775	41.6175
1	13:02:00	48	Recovery	38.803	1.258	37.31	37.938	37.581	37.435	37.577	38.558	37.567	38.288	37.491	37.4	37.735	38.59	37.772	38.32	38.106	37.868	38.022	38.647	33.9425	41.435
1	13:03:00	49	Recovery	38.867	1.322	37.207	37.821	37.64	37.422	37.521	38.598	37.473	38.169	37.578	37.415	37.691	38.632	37.606	38.187	38.076	37.775	37.908	38.675	34.1225	40.9375
1	13:04:00	50	Recovery	38.9	1.355	37.116	37.717	37.658	37.37	37.456	38.611	37.392	38.082	37.593	37.413	37.643	38.649	37.438	38.026	37.985	37.648	37.766	38.673	34.345	40.4075
1	13:05:00	51	Recovery	38.9	1.355	37.053	37.625	37.649	37.313	37.396	38.599	37.331	37.986	37.593	37.413	37.596	38.639	37.269	37.868	37.859	37.504	37.614	38.643	34.835	39.1225
1	13:06:00	52	Recovery	38.893	1.348	36.957	37.534	37.622	37.267	37.325	38.58	37.231	37.917	37.572	37.375	37.534	38.621	37.069	37.69	37.735	37.346	37.444	38.603	35.2325	38.065
1	13:07:00	53	Recovery	38.848	1.303	36.866	37.477	37.601	37.23	37.269	38.532	37.129	37.875	37.532	37.35	37.478	38.574	36.915	37.582	37.632	37.223	37.32	38.543	35.4975	37.71
1	13:08:00	54	Recovery	38.8	1.255	36.785	37.443	37.58	37.189	37.222	38.484	37.029	37.825	37.53	37.333	37.429	38.526	36.752	37.469	37.527	37.103	37.192	38.478	35.785	37.5475
1	13:09:00	55	Recovery	38.8	1.255	36.707	37.422	37.56	37.15	37.181	38.476	36.952	37.813	37.53	37.288	37.393	38.519	36.623	37.397	37.464	37.011	37.101	38.46	35.68	39.3525
1	13:10:00	56	Recovery	38.8	1.255	36.629	37.388	37.542	37.104	37.134	38.467	36.877	37.796	37.518	37.254	37.356	38.511	36.504	37.355	37.422	36.953	37.032	38.446	35.82	39.815
1	13:11:00	57	Recovery	38.8	1.255	36.552	37.363	37.532	37.055	37.092	38.458	36.811	37.75	37.476	37.219	37.307	38.501	36.338	37.259	37.332	36.825	36.91	38.422	36.1275	38.7825
1	13:12:00	58	Recovery	38.8	1.255	36.48	37.348	37.521	37.002	37.053	38.451	36.744	37.75	37.468	37.163	37.274	38.495	36.271	37.235	37.317	36.783	36.872	38.414	36.0525	38.5175
1	13:13:00	59	Recovery	38.788	1.243	36.403	37.315	37.5	36.929	37.001	38.431	36.677	37.74	37.462	37.104	37.238	38.478	36.274	37.278	37.366	36.787	36.896	38.41	35.7875	38.85
1	13:14:00	60	Recovery	38.75	1.205	36.344	37.297	37.5	36.875	36.967	38.393	36.6	37.688	37.405	37.038	37.175	38.435	36.26	37.298	37.387	36.772	36.899	38.38	35.69	38.94
2	14:50:00	1	Rest	37.6	0	34.422	34.787	33.722	33.579	34.223	36.925	34.775	35.152	34.043	33.852	34.557	36.991	34.531	35.211	34.092	33.673	34.475	36.975	35.01	40.0775
2	14:51:00	2	Rest	37.6	0	34.535	34.898	33.899	33.662	34.342	36.948	34.863	35.254	34.233	33.944	34.67	37.014	34.616	35.275	34.302	33.722	34.572	36.994	35.1225	39.5175
2	14:52:00	3	Rest	37.6	0	34.639	35.014	34.09	33.742	34.462	36.972	34.957	35.363	34.422	34.023	34.785	37.037	34.676	35.336	34.506	33.754	34.656	37.011	35.225	38.835
2	14:53:00	4	Rest	37.6	0	34.739	35.108	34.279	33.815	34.573	36.995	35.04	35.461	34.61	34.1	34.892	37.058	34.731	35.374	34.652	33.764	34.715	37.023	35.2875	38.9075
2	14:54:00	5	Rest	37.6	0	34.813	35.189	34.467	33.876	34.669	37.014	35.108	35.534	34.776	34.173	34.982	37.076	34.795	35.429	34.725	33.799	34.772	37.034	35.31	39.03
2	14:55:00	6	Rest	37.6	0	34.905	35.3	34.704	33.944	34.791	37.038	35.2	35.625	34.987	34.243	35.094	37.099	34.877	35.504	34.981	33.863	34.883	37.057	35.335	39.495
2	14:56:00	7	Rest	37.6	0	35.023	35.408	34.868	34.023	34.907	37.061	35.298	35.717	35.139	34.321	35.196	37.119	34.981	35.557	35.254	33.943	35.001	37.08	35.3575	39.42
2	14:57:00	8	Rest	37.6	0	35.122	35.482	34.997	34.091	34.999	37.08	35.381	35.794	35.26	34.379	35.28	37.136	35.063	35.592	35.354	33.991	35.065	37.093	35.2675	39.3325
2	14:58:00	9	Rest	37.6	0	35.168	35.531	35.087	34.125	35.052	37.09	35.438	35.825	35.343	34.423	35.332	37.146	35.143	35.674	35.455	34.045	35.145	37.109	35.105	39.37
2	14:59:00	10	Rest	37.6	0	35.209	35.598	35.167	34.159	35.107	37.101	35.477	35.886	35.422	34.44	35.381	37.156	35.224	35.784	35.546	34.115	35.234	37.127	34.9575	39.4225
2	15:00:00	11	Rest	37.6	0	35.234	35.635	35.243	34.171	35.143	37.109	35.5	35.938	35.506	34.485	35.43	37.166	35.274	35.814	35.596	34.147	35.275	37.135	34.8275	39.35
2	15:01:00	12	Rest	37.6	0	35.235	35.646	35.301	34.182	35.161	37.112	35.5	35.938	35.608	34.485	35.45	37.17	35.302	35.851	35.667	34.153	35.31	37.142	34.785	39.3775
2	15:02:00	13	Rest	37.593	-0.007	35.238	35.647	35.36	34.203	35.178	37.11	35.5	35.955	35.735	34.485	35.48	37.171	35.333	35.865	35.77	34.177	35.349	37.144	34.845	39.1375
2	15:03:00	14	Rest	37.557	-0.043	35.245	35.669	35.476	34.232	35.216	37.088	35.553	35.998	35.831	34.535	35.538	37.153	35.321	35.906	35.86	34.196	35.379	37.121	34.945	38.8375
2	15:04:00	15	Rest	37.552	-0.048	35.27	35.699	35.539	34.26	35.25	37.091	35.563	36	35.843	34.548	35.547	37.151	35.312	35.897	35.854	34.197	35.373	37.116	35.0525	38.435
2	15:05:00		Transfer	37.573		35.289	35.731	35.512	34.286	35.265	37.112	35.565	36.055	35.779	34.583	35.558	37.17	35.288	35.919	35.742	34.17	35.345	37.128	35.165	38.1075
2	15:06:00		Transfer	37.6		35.314	35.788	35.46	34.314	35.286	37.137	35.619	36.098	35.689	34.61	35.575	37.195	35.28	35.939	35.536	34.148	35.302	37.14	35.34	37.58
2	15:07:00	16	Exercise	37.6	0	35.366	35.859	35.409	34.348	35.319	37.144	35.671	36.18	35.626	34.665	35.613	37.203	35.32	35.958	35.453	34.186	35.311	37.142	35.44	37.2975	129.8	123.8	24.02	29.97	1.045	0.85	0.807	352.71	222.96	2.398
2	15:08:00	17	Exercise	37.6	0	35.434	35.95	35.373	34.455	35.381	37.156	35.725	36.256	35.595	34.71	35.656	37.211	35.358	36.059	35.436	34.422	35.397	37.159	35.4025	37.3175	150	144.3	29.82	55.15	1.752	1.741	0.991	617.52	467.52	5.027
2	15:09:00	18	Exercise	37.6	0	35.691	36.138	35.389	34.667	35.56	37.192	35.857	36.371	35.631	34.823	35.759	37.232	35.763	36.251	35.602	34.825	35.69	37.218	34.95	39.475	150	150.7	29.05	66.04	1.942	2.095	1.077	698.2	548.2	5.895
2	15:10:00	19	Exercise	37.6	0	36.061	36.372	35.484	34.841	35.795	37.239	36.1	36.565	35.71	34.939	35.929	37.266	36.283	36.513	35.775	35.112	36.016	37.283	34.745	40.3925	150	156.9	33.75	74.66	2.03	2.214	1.091	731.73	581.73	6.255
2	15:11:00	20	Exercise	37.6	0	36.321	36.552	35.592	34.99	35.978	37.276	36.329	36.752	35.8	35.037	36.092	37.298	36.564	36.681	35.894	35.319	36.216	37.323	34.7075	40.3575	153.4	158.2	35.69	73.18	2.006	2.127	1.061	718.15	564.79	6.073
2	15:12:00	21	Exercise	37.6	0	36.491	36.675	35.719	35.131	36.12	37.304	36.498	36.894	35.887	35.15	36.225	37.325	36.685	36.746	35.99	35.471	36.322	37.344	34.805	40.1375	155	161.1	35.24	76.12	2.058	2.215	1.075	739.56	584.56	6.286
2	15:13:00	22	Exercise	37.613	0.013	36.608	36.756	35.798	35.251	36.219	37.334	36.615	36.981	35.949	35.266	36.322	37.355	36.742	36.768	36.002	35.541	36.362	37.363	34.935	39.805	156.2	164.2	34.81	77.03	2.099	2.256	1.074	753.97	597.76	6.428
2	15:14:00	23	Exercise	37.667	0.067	36.709	36.822	35.87	35.359	36.305	37.394	36.709	37.057	35.916	35.385	36.39	37.411	36.763	36.764	36.007	35.612	36.382	37.41	35.09	39.4325	160	165.5	38.75	81.12	2.072	2.276	1.098	748.2	588.2	6.325
2	15:15:00	24	Exercise	37.7	0.1	36.799	36.868	35.945	35.458	36.381	37.436	36.784	37.113	35.962	35.502	36.462	37.452	36.751	36.746	36.026	35.666	36.387	37.437	35.1825	39.24	160	165.5	38.87	81.73	2.101	2.277	1.084	756.07	596.07	6.409
2	15:16:00	25	Exercise	37.7	0.1	36.865	36.909	36.011	35.525	36.439	37.448	36.842	37.159	36.012	35.589	36.52	37.464	36.751	36.749	36.041	35.691	36.397	37.439	35.295	39.08	162	169.5	40.7	84.83	2.109	2.322	1.1	762.22	600.22	6.454
2	15:17:00	26	Exercise	37.7	0.1	36.905	36.96	36.073	35.586	36.491	37.458	36.911	37.211	36.112	35.687	36.596	37.479	36.787	36.776	36.101	35.739	36.437	37.447	35.3225	39.4175	163	172.1	41.41	85.55	2.127	2.327	1.094	767.5	604.5	6.5
2	15:18:00	27	Exercise	37.7	0.1	36.937	36.984	36.125	35.645	36.53	37.466	36.938	37.25	36.224	35.739	36.649	37.49	36.817	36.794	36.155	35.781	36.471	37.454	35.155	40.93	163	172.5	41.84	87.74	2.139	2.36	1.103	773.23	610.23	6.562
2	15:19:00	28	Exercise	37.707	0.107	36.969	37.019	36.174	35.678	36.567	37.479	36.942	37.256	36.326	35.798	36.684	37.502	36.847	36.83	36.224	35.821	36.512	37.468	35.1425	40.8375	163	177.6	43.07	88.74	2.143	2.38	1.111	776.23	613.23	6.594
2	15:20:00	29	Exercise	37.76	0.16	36.998	37.033	36.205	35.684	36.587	37.525	37	37.313	36.425	35.827	36.744	37.557	36.895	36.886	36.307	35.857	36.567	37.521	35	41.04	163	173	44.18	89.64	2.134	2.376	1.115	773.29	610.29	6.562
2	15:21:00	30	Exercise	37.798	0.198	37.002	37.04	36.218	35.676	36.591	37.557	37	37.313	36.483	35.86	36.762	37.591	36.928	36.924	36.348	35.879	36.601	37.559	34.82	41.3475	163	169.9	44.91	91.92	2.129	2.392	1.123	773.41	610.41	6.563
2	15:22:00	31	Exercise	37.8	0.2	37.012	37.044	36.234	35.657	36.595	37.559	37	37.313	36.533	35.86	36.772	37.594	36.97	36.965	36.41	35.903	36.643	37.569	34.7175	41.5375	163	163	42.72	91.17	2.213	2.413	1.091	797.67	634.67	6.824
2	15:23:00	32	Exercise	37.8	0.2	37.028	37.047	36.243	35.647	36.6	37.56	37	37.313	36.568	35.86	36.78	37.596	36.975	36.99	36.433	35.905	36.657	37.571	34.77	41.3975	163	167	42.29	89.43	2.174	2.364	1.088	783.1	620.1	6.668
2	15:24:00	33	Exercise	37.8	0.2	37.048	37.061	36.244	35.63	36.607	37.561	37	37.313	36.595	35.86	36.785	37.597	36.996	36.993	36.426	35.904	36.663	37.573	34.8925	41.115	163	171	47.53	96.08	2.178	2.462	1.13	792.43	629.43	6.768
2	15:25:00	34	Exercise	37.8	0.2	37.075	37.078	36.246	35.608	36.617	37.563	37.055	37.313	36.645	35.86	36.811	37.602	36.996	36.988	36.434	35.905	36.663	37.573	35.025	40.6925	163	166.9	47.12	93.97	2.118	2.377	1.122	769.24	606.24	6.519
2	15:26:00	35	Exercise	37.815	0.215	37.093	37.087	36.253	35.587	36.622	37.576	37.063	37.319	36.658	35.86	36.818	37.616	36.975	36.945	36.432	35.884	36.639	37.58	35.15	40.39	163	113.7	45.51	96.99	2.221	2.483	1.118	805.74	642.74	6.911
2	15:27:00	36	Exercise	37.89	0.29	37.129	37.114	36.278	35.576	36.644	37.641	37.09	37.375	36.708	35.862	36.853	37.683	36.959	36.951	36.44	35.865	36.634	37.639	35.3	40.1275	163	100.1	45.65	94.46	2.171	2.424	1.116	787.46	624.46	6.715
2	15:28:00	37	Exercise	37.9	0.3	37.144	37.128	36.319	35.568	36.659	37.652	37.125	37.375	36.739	35.917	36.881	37.696	36.926	36.916	36.442	35.848	36.61	37.642	35.38	39.9575	163	103.2	47.01	97.55	2.168	2.447	1.127	788.55	625.55	6.726
2	15:29:00	38	Exercise	37.9	0.3	37.162	37.136	36.343	35.566	36.671	37.654	37.129	37.375	36.783	35.923	36.892	37.698	36.897	36.898	36.447	35.841	36.596	37.639	35.4875	39.7	163	114.9	48.74	95.93	2.112	2.374	1.123	767.3	604.3	6.498
2	15:30:00	39	Exercise	37.9	0.3	37.184	37.146	36.36	35.553	36.682	37.656	37.182	37.375	36.797	35.923	36.911	37.702	36.915	36.895	36.465	35.837	36.603	37.641	35.49	39.5975	163	131.2	48.46	96.79	2.181	2.408	1.105	788.74	625.74	6.728
2	15:31:00	40	Exercise	37.905	0.305	37.199	37.14	36.365	35.532	36.681	37.66	37.188	37.375	36.845	35.923	36.922	37.708	36.943	36.914	36.516	35.886	36.638	37.652	35.35	39.9125	163	118.3	50.44	98.75	2.156	2.414	1.121	782.63	619.63	6.663
2	15:32:00	41	Exercise	37.97	0.37	37.17	37.119	36.347	35.505	36.657	37.707	37.188	37.371	36.845	35.923	36.921	37.76	36.972	36.965	36.55	35.903	36.671	37.71	35.145	40.3725	163	113.8	49.66	99.84	2.216	2.454	1.108	802.12	639.12	6.872
2	15:33:00	42	Exercise	37.997	0.397	37.133	37.085	36.333	35.469	36.626	37.723	37.157	37.317	36.845	35.913	36.894	37.776	37.021	37.017	36.611	35.928	36.719	37.741	34.9375	40.7525	163	121.1	48.46	96.85	2.193	2.379	1.085	789.62	626.62	6.738
2	15:34:00	43	Exercise	38	0.4	37.097	37.062	36.319	35.426	36.597	37.719	37.125	37.271	36.837	35.86	36.858	37.772	37.065	37.061	36.657	35.941	36.757	37.751	34.7575	41.045	163	115	48.78	100.09	2.219	2.452	1.106	802.52	639.52	6.877
2	15:35:00	44	Exercise	38	0.4	37.051	37.044	36.307	35.382	36.566	37.713	37.09	37.248	36.791	35.831	36.826	37.765	37.114	37.106	36.697	35.956	36.797	37.759	34.675	41.3225	163	119.4	51.29	99.89	2.192	2.406	1.098	791.5	628.5	6.758
2	15:36:00	45	Exercise	38	0.4	37.016	37.016	36.302	35.352	36.54	37.708	37.063	37.192	36.783	35.798	36.793	37.759	37.133	37.11	36.732	35.973	36.814	37.763	34.745	41.1325	163	122.7	50.99	100.94	2.246	2.461	1.095	810.68	647.68	6.964
2	15:37:00	46	Recovery	38.038	0.438	36.981	36.989	36.263	35.296	36.503	37.731	37.055	37.148	36.783	35.798	36.777	37.786	37.091	37.088	36.706	35.923	36.78	37.787	34.8975	40.805
2	15:38:00	47	Recovery	38.098	0.498	36.907	36.925	36.325	35.227	36.46	37.771	37	37.086	36.775	35.779	36.736	37.826	36.941	36.925	36.664	35.852	36.663	37.811	34.9325	40.825
2	15:39:00	48	Recovery	38.1	0.5	36.795	36.784	36.439	35.217	36.405	37.761	36.927	36.948	36.658	35.798	36.654	37.811	36.759	36.742	36.584	35.798	36.527	37.785	35.0225	40.915
2	15:40:00	49	Recovery	38.015	0.415	36.667	36.611	36.456	35.186	36.312	37.674	36.804	36.777	36.514	35.798	36.537	37.719	36.565	36.514	36.449	35.67	36.347	37.681	35.145	40.525
2	15:41:00	50	Recovery	38	0.4	36.55	36.452	36.415	35.117	36.207	37.641	36.702	36.602	36.418	35.775	36.43	37.686	36.408	36.331	36.348	35.518	36.195	37.639	35.2425	40.205
2	15:42:00	51	Recovery	38	0.4	36.424	36.295	36.307	34.991	36.075	37.615	36.588	36.429	36.308	35.683	36.303	37.661	36.271	36.164	36.233	35.293	36.036	37.607	35.355	39.7975
2	15:43:00	52	Recovery	37.998	0.398	36.292	36.183	36.238	34.86	35.962	37.591	36.461	36.275	36.203	35.56	36.174	37.633	36.141	36.048	36.175	35.126	35.917	37.582	35.355	39.955
2	15:44:00	53	Recovery	37.945	0.345	36.129	36.073	36.182	34.715	35.84	37.524	36.331	36.148	36.158	35.429	36.061	37.568	36.034	35.981	36.172	34.99	35.837	37.523	35.2275	40.43
2	15:45:00	54	Recovery	37.9	0.3	35.988	35.99	36.105	34.554	35.725	37.465	36.204	36.032	36.11	35.3	35.953	37.511	35.988	35.977	36.2	34.88	35.806	37.481	35.055	40.3275
2	15:46:00	55	Recovery	37.9	0.3	35.82	35.937	36.016	34.397	35.61	37.442	36.073	35.957	36.095	35.156	35.859	37.492	35.944	36.001	36.228	34.762	35.781	37.476	34.8825	40.3425
2	15:47:00	56	Recovery	37.9	0.3	35.688	35.899	35.974	34.249	35.521	37.424	35.954	35.879	36.095	35.004	35.77	37.474	35.882	36.005	36.263	34.643	35.747	37.469	34.74	40.6425
2	15:48:00	57	Recovery	37.9	0.3	35.56	35.859	35.961	34.108	35.44	37.408	35.84	35.844	36.095	34.873	35.699	37.46	35.794	35.994	36.267	34.555	35.701	37.46	34.665	40.77
2	15:49:00	58	Recovery	37.9	0.3	35.43	35.81	35.932	33.968	35.352	37.39	35.709	35.786	36.091	34.739	35.614	37.443	35.678	35.95	36.274	34.447	35.633	37.447	34.7525	40.2475
2	15:50:00	59	Recovery	37.9	0.3	35.263	35.745	35.87	33.819	35.24	37.368	35.561	35.733	36.033	34.61	35.517	37.423	35.488	35.884	36.225	34.289	35.515	37.423	34.8425	39.85
2	15:51:00	60	Recovery	37.9	0.3	35.188	35.711	35.839	33.742	35.186	37.357	35.5	35.688	36.033	34.548	35.473	37.415	35.398	35.882	36.214	34.165	35.46	37.412	34.89	40.02
3	09:01:00	1	Rest			35.124	33.963	32.485	32.583	33.74		35.1	34.065	32.598	32.754	33.82		34.8	33.998	32.478	32.497	33.635		34.72	41.155
3	09:02:00	2	Rest			35.222	34.129	32.672	32.788	33.897		35.25	34.257	32.79	32.961	34.002		34.933	34.17	32.652	32.742	33.81		34.5975	41.0325
3	09:03:00	3	Rest			35.258	34.271	32.827	32.957	34.015		35.338	34.411	32.956	33.127	34.141		35.012	34.342	32.819	32.912	33.952		34.44	40.9
3	09:04:00	4	Rest			35.283	34.381	32.964	33.091	34.11		35.411	34.533	33.104	33.273	34.259		35.077	34.483	32.982	33.067	34.078		34.2375	41.0225
3	09:05:00	5	Rest			35.294	34.447	33.073	33.199	34.177		35.436	34.613	33.215	33.386	34.335		35.129	34.585	33.139	33.187	34.18		34.06	40.965
3	09:06:00	6	Rest			35.299	34.506	33.165	33.284	34.231		35.475	34.667	33.294	33.486	34.398		35.238	34.699	33.285	33.322	34.302		33.94	40.8975
3	09:07:00	7	Rest			35.337	34.56	33.245	33.368	34.292		35.496	34.732	33.371	33.569	34.456		35.306	34.754	33.389	33.427	34.381		33.945	40.59
3	09:08:00	8	Rest			35.366	34.618	33.329	33.45	34.351		35.538	34.798	33.457	33.646	34.521		35.349	34.791	33.464	33.491	34.433		34.0025	40.1525
3	09:09:00	9	Rest			35.438	34.676	33.423	33.526	34.424		35.577	34.865	33.532	33.727	34.584		35.4	34.832	33.559	33.564	34.494		34.0775	39.7425
3	09:10:00	10	Rest			35.518	34.758	33.531	33.608	34.51		35.673	34.95	33.636	33.811	34.676		35.451	34.864	33.642	33.64	34.551		34.1625	39.3325
3	09:11:00	11	Rest			35.539	34.829	33.647	33.688	34.577		35.731	35.025	33.767	33.89	34.758		35.45	34.924	33.741	33.681	34.597		34.14	40.2925
3	09:12:00	12	Rest			35.61	34.88	33.729	33.763	34.645		35.788	35.084	33.865	33.971	34.829		35.555	35	33.809	33.748	34.678		34.045	41.61
3	09:13:00	13	Rest			35.68	34.92	33.777	33.825	34.7		35.84	35.123	33.921	34.042	34.882		35.619	35.044	33.849	33.814	34.731		34.1575	41.04
3	09:14:00	14	Rest			35.745	34.959	33.827	33.878	34.752		35.867	35.169	33.971	34.1	34.925		35.615	35.047	33.87	33.841	34.741		34.305	40.3225
3	09:15:00	15	Rest			35.798	34.998	33.878	33.932	34.801		35.913	35.221	34.023	34.161	34.977		35.674	35.07	33.89	33.856	34.773		34.395	39.75
3	09:16:00		Transfer			35.88	35.052	33.941	33.998	34.867		35.95	35.283	34.086	34.217	35.031		35.703	35.095	33.919	33.933	34.81		34.455	39.4075
3	09:17:00		Transfer			35.945	35.113	34.034	34.076	34.939		36.021	35.359	34.161	34.298	35.106		35.768	35.148	34.006	34.027	34.881		34.435	39.93
3	09:18:00	16	Exercise			36.037	35.186	34.111	34.156	35.02		36.1	35.427	34.225	34.369	35.177		35.925	35.28	34.114	34.213	35.027		34.1825	41.8275	111.3	122.9	21.74	26.48	0.915	0.78	0.874	311.74	200.41	3.131
3	09:19:00	17	Exercise			36.116	35.284	34.188	34.264	35.11		36.188	35.531	34.277	34.446	35.26		36.103	35.404	34.228	34.608	35.219		33.995	42.13	140	135.8	22.62	41.9	1.576	1.405	0.89	542.12	402.12	6.283
3	09:20:00	18	Exercise			36.163	35.342	34.243	34.384	35.177		36.254	35.588	34.338	34.559	35.332		36.171	35.448	34.268	34.82	35.303		33.91	41.8675	140	140	27.5	49.25	1.637	1.646	1.005	578.45	438.45	6.851
3	09:21:00	19	Exercise			36.194	35.367	34.298	34.511	35.23		36.302	35.629	34.381	34.659	35.388		36.178	35.428	34.298	35.013	35.344		33.94	41.4775	140	141.7	30.02	52.9	1.679	1.734	1.033	597.14	457.14	7.143
3	09:22:00	20	Exercise			36.294	35.411	34.419	34.699	35.335		36.404	35.681	34.457	34.783	35.474		36.255	35.416	34.395	35.267	35.434		34.1525	40.725	140	142.4	28.88	51.24	1.664	1.693	1.017	589.76	449.76	7.028
3	09:23:00	21	Exercise			36.453	35.557	34.664	34.994	35.535		36.638	35.865	34.607	35.032	35.678		36.427	35.53	34.671	35.639	35.649		34.445	39.92	140	142.8	27.13	52.11	1.73	1.737	1.004	611.13	471.13	7.361
3	09:24:00	22	Exercise			36.605	35.751	34.917	35.297	35.75		36.879	36.102	34.829	35.331	35.927		36.528	35.667	34.974	35.884	35.83		34.76	39.0775	138.3	147.1	31.74	56.52	1.707	1.779	1.042	608.62	470.33	7.349
3	09:25:00	23	Exercise			36.679	35.937	35.227	35.598	35.95		37.038	36.302	35.107	35.64	36.151		36.493	35.773	35.382	36.103	35.977		35.0575	38.635	137	146.4	30.01	55.04	1.688	1.734	1.027	599.54	462.54	7.227
3	09:26:00	24	Exercise			36.76	36.111	35.495	35.818	36.124		37.152	36.488	35.4	35.882	36.348		36.513	35.862	35.673	36.185	36.084		35.155	39.735	135.6	148	30.69	55.62	1.699	1.73	1.018	602.33	466.69	7.292
3	09:27:00	25	Exercise			36.839	36.282	35.731	35.984	36.279		37.236	36.686	35.665	36.069	36.523		36.542	35.985	35.911	36.263	36.193		35.2525	40.9375	134.7	149.9	33.82	56.02	1.675	1.697	1.012	593.14	458.44	7.163
3	09:28:00	26	Exercise			36.916	36.463	35.937	36.128	36.427		37.317	36.854	35.892	36.221	36.674		36.571	36.069	36.048	36.302	36.262		35.565	40.1925	130	151.2	31.08	56.15	1.673	1.718	1.029	594.37	464.37	7.256
3	09:29:00	27	Exercise			36.951	36.59	36.111	36.253	36.535		37.375	36.988	36.09	36.361	36.799		36.475	36.071	36.137	36.296	36.25		35.89	39.0675	130	150.6	31.62	55.12	1.645	1.649	1.001	581.06	451.06	7.048
3	09:30:00	28	Exercise			36.981	36.644	36.235	36.311	36.597		37.413	37.027	36.231	36.448	36.868		36.407	36.089	36.208	36.267	36.244		35.9525	39.02	130	148	32.63	56.52	1.668	1.69	1.013	590.49	460.49	7.195
3	09:31:00	29	Exercise			37	36.683	36.31	36.32	36.631		37.413	37.088	36.317	36.475	36.909		36.529	36.171	36.346	36.324	36.344		35.705	40.7375	130	148.1	35.5	57.01	1.601	1.642	1.028	568.41	438.41	6.85
3	09:32:00	30	Exercise			36.962	36.671	36.357	36.331	36.628		37.413	37.088	36.377	36.475	36.921		36.587	36.207	36.465	36.427	36.417		35.4575	41.2875	130	150.4	36.17	58.35	1.671	1.659	0.993	588.88	458.88	7.17
3	09:33:00	31	Exercise			36.972	36.709	36.396	36.33	36.65		37.413	37.129	36.432	36.475	36.944		36.699	36.381	36.587	36.475	36.536		35.2725	41.4225	130	149.5	35.46	56.21	1.602	1.586	0.99	564.17	434.17	6.784
3	09:34:00	32	Exercise			36.956	36.738	36.426	36.329	36.659		37.413	37.165	36.459	36.475	36.96		36.743	36.447	36.673	36.529	36.598		35.045	41.4225	130	137.5	36.29	56.51	1.609	1.595	0.992	566.87	436.87	6.826
3	09:35:00	33	Exercise			36.894	36.691	36.442	36.32	36.628		37.365	37.113	36.5	36.45	36.933		36.727	36.452	36.736	36.576	36.616		34.8475	41.4475	130	71.2	36.44	56.33	1.644	1.614	0.983	577.67	447.67	6.995
3	09:36:00	34	Exercise			36.852	36.626	36.435	36.311	36.593		37.346	37.048	36.5	36.413	36.901		36.751	36.377	36.777	36.588	36.611		34.7775	41.1125	129.5	146.2	38.29	59.68	1.669	1.694	1.015	591.06	461.55	7.212
3	09:37:00	35	Exercise			36.863	36.624	36.43	36.278	36.588		37.35	37.052	36.515	36.413	36.906		36.814	36.4	36.82	36.561	36.64		34.86	40.835	127	154	37.25	57.07	1.594	1.599	1.005	562.9	435.9	6.811
3	09:38:00	36	Exercise			36.857	36.622	36.441	36.273	36.586		37.336	37.031	36.569	36.413	36.906		36.781	36.344	36.815	36.517	36.604		35.1025	40.1	127	152.8	33.24	53.81	1.672	1.594	0.952	583.51	456.51	7.133
3	09:39:00	37	Exercise			36.886	36.67	36.461	36.277	36.614		37.348	37.105	36.642	36.413	36.947		36.761	36.384	36.843	36.474	36.607		35.4	39.43	127	156.7	37.42	57.76	1.601	1.632	1.02	567.74	440.74	6.887
3	09:40:00	38	Exercise			36.939	36.76	36.467	36.308	36.665		37.375	37.192	36.721	36.425	36.999		36.747	36.416	36.851	36.49	36.617		35.695	38.7975	127	156.7	38.82	58.46	1.65	1.657	1.005	583	456	7.125
3	09:41:00	39	Exercise			36.967	36.807	36.467	36.307	36.687		37.411	37.215	36.79	36.475	37.041		36.675	36.392	36.845	36.443	36.578		36.0375	37.9575	127	147.6	37.64	58.3	1.65	1.659	1.005	583.1	456.1	7.127
3	09:42:00	40	Exercise			36.999	36.887	36.496	36.31	36.727		37.413	37.277	36.856	36.475	37.073		36.654	36.45	36.857	36.456	36.594		36.0475	37.7975	127	148	39.02	59.52	1.608	1.648	1.024	570.9	443.9	6.936
3	09:43:00	41	Exercise			36.983	36.857	36.479	36.326	36.713		37.413	37.261	36.875	36.527	37.083		36.642	36.38	36.883	36.519	36.587		35.8625	38.4275	127	157.9	36.45	58.73	1.635	1.611	0.986	575.04	448.04	7.001
3	09:44:00	42	Exercise			36.941	36.728	36.447	36.309	36.652		37.384	37.123	36.875	36.507	37.028		36.703	36.29	36.945	36.559	36.598		35.495	40.0775	127	139.7	35.74	57.73	1.706	1.617	0.949	594.66	467.66	7.307
3	09:45:00	43	Exercise			36.988	36.715	36.397	36.257	36.642		37.35	37.1	36.827	36.463	36.993		36.883	36.487	37.004	36.593	36.73		35.2375	40.6875	124.6	158.2	36.93	58.18	1.68	1.628	0.969	588.67	464.09	7.251
3	09:46:00	44	Exercise			37.035	36.744	36.339	36.216	36.645		37.35	37.15	36.798	36.413	36.992		37.055	36.674	37.057	36.635	36.857		35.01	40.9975	124	156.2	36.08	57.27	1.645	1.594	0.968	576.42	452.42	7.069
3	09:47:00	45	Exercise			37.048	36.753	36.29	36.163	36.631		37.307	37.15	36.75	36.371	36.961		37.115	36.75	37.042	36.651	36.898		34.855	41.085	124	152.4	34.22	56.44	1.633	1.584	0.971	572.32	448.32	7.005
3	09:48:00	46	Recovery			36.993	36.708	36.29	36.113	36.591		37.288	37.15	36.696	36.333	36.937		36.969	36.682	37.023	36.578	36.815		34.825	41.0825
3	09:49:00	47	Recovery			36.885	36.551	36.329	36.013	36.499		37.263	37.065	36.756	36.252	36.9		36.754	36.442	37.006	36.376	36.635		34.9575	40.54
3	09:50:00	48	Recovery			36.743	36.351	36.343	35.863	36.369		37.134	36.911	36.813	36.15	36.806		36.508	36.252	36.875	36.061	36.415		35.225	39.7
3	09:51:00	49	Recovery			36.573	36.144	36.3	35.696	36.214		36.977	36.725	36.803	36.017	36.675		36.245	36.054	36.734	35.815	36.2		35.5375	38.9775
3	09:52:00	50	Recovery			36.423	35.975	36.238	35.552	36.077		36.856	36.567	36.75	35.882	36.553		36.002	35.86	36.605	35.618	36.003		35.8675	38.1925
3	09:53:00	51	Recovery			36.272	35.831	36.175	35.413	35.948		36.731	36.434	36.688	35.738	36.435		35.767	35.669	36.493	35.449	35.819		36.0575	37.4725
3	09:54:00	52	Recovery			36.127	35.695	36.11	35.249	35.818		36.606	36.313	36.625	35.588	36.318		35.613	35.54	36.459	35.338	35.705		35.9775	37.3175
3	09:55:00	53	Recovery			35.964	35.527	35.929	35.07	35.647		36.481	36.207	36.494	35.404	36.186		35.526	35.503	36.394	35.241	35.636		35.77	37.3225
3	09:56:00	54	Recovery			35.817	35.331	35.778	34.883	35.477		36.35	36.073	36.344	35.202	36.036		35.527	35.398	36.354	35.17	35.582		35.4625	38.075
3	09:57:00	55	Recovery			35.71	35.175	35.628	34.7	35.331		36.227	35.942	36.225	35.011	35.898		35.614	35.371	36.318	35.071	35.573		35.16	38.895
3	09:58:00	56	Recovery			35.636	35.071	35.502	34.526	35.218		36.134	35.846	36.127	34.838	35.787		35.673	35.361	36.276	34.974	35.56		34.935	39.0875
3	09:59:00	57	Recovery			35.587	35.04	35.45	34.359	35.15		36.088	35.809	36.063	34.675	35.717		35.724	35.439	36.274	34.859	35.576		34.8	39.09
3	10:00:00	58	Recovery			35.546	35.006	35.328	34.203	35.072		36.023	35.771	36.002	34.531	35.645		35.714	35.39	36.189	34.673	35.504		34.7625	39.2775
3	10:01:00	59	Recovery			35.525	34.979	35.196	34.065	35.003		35.975	35.717	35.921	34.402	35.572		35.675	35.345	36.072	34.511	35.423		34.85	39.2925
3	10:02:00	60	Recovery			35.531	34.992	35.133	33.992	34.982		35.975	35.713	35.875	34.35	35.551		35.639	35.309	35.997	34.432	35.37		34.93	39.03
4	11:36:00	1	Rest	37.893	0	35.282	35.782	33.581	33.772	34.79	37.273	35.325	36.127	34.175	33.992	35.069	37.329	35.589	35.802	33.53	34.007	34.925	37.3	35.2375	39.16
4	11:37:00	2	Rest	37.827	-0.066	35.424	35.902	33.761	33.917	34.934	37.248	35.482	36.263	34.359	34.144	35.224	37.306	35.724	35.932	33.722	34.15	35.071	37.276	34.965	41.0875
4	11:38:00	3	Rest	37.8	-0.093	35.567	36.008	33.928	34.055	35.069	37.254	35.627	36.369	34.536	34.286	35.363	37.313	35.841	36.01	33.887	34.251	35.183	37.277	35.3225	39.7325
4	11:39:00	4	Rest	37.8	-0.093	35.691	36.094	34.08	34.177	35.187	37.277	35.771	36.469	34.696	34.415	35.494	37.339	35.904	36.051	33.991	34.332	35.251	37.29	35.565	38.65
4	11:40:00	5	Rest	37.8	-0.093	35.814	36.182	34.22	34.282	35.299	37.3	35.894	36.536	34.84	34.529	35.603	37.361	35.976	36.061	34.104	34.388	35.309	37.302	35.63	38.2025
4	11:41:00	6	Rest	37.8	-0.093	35.936	36.26	34.392	34.391	35.416	37.323	36.002	36.608	35.029	34.636	35.716	37.383	36.088	36.125	34.259	34.492	35.414	37.323	35.3175	40.09
4	11:42:00	7	Rest	37.8	-0.093	36.031	36.317	34.588	34.473	35.517	37.343	36.102	36.678	35.259	34.736	35.833	37.407	36.189	36.191	34.457	34.592	35.524	37.345	35.095	41.0425
4	11:43:00	8	Rest	37.8	-0.093	36.108	36.353	34.666	34.536	35.579	37.356	36.196	36.69	35.325	34.806	35.892	37.418	36.265	36.221	34.597	34.657	35.597	37.359	35.0825	40.3075
4	11:44:00	9	Rest	37.8	-0.093	36.178	36.39	34.689	34.591	35.626	37.365	36.275	36.75	35.29	34.865	35.939	37.428	36.368	36.288	34.696	34.73	35.682	37.376	35.01	39.945
4	11:45:00	10	Rest	37.8	-0.093	36.232	36.437	34.706	34.636	35.669	37.374	36.348	36.771	35.288	34.907	35.975	37.435	36.438	36.349	34.75	34.779	35.742	37.388	35.1425	39.0425
4	11:46:00	11	Rest	37.795	-0.098	36.28	36.488	34.751	34.689	35.718	37.38	36.417	36.819	35.331	34.958	36.029	37.442	36.504	36.405	34.813	34.838	35.803	37.397	35.195	38.8025
4	11:47:00	12	Rest	37.788	-0.105	36.352	36.539	34.823	34.752	35.782	37.387	36.496	36.875	35.409	35.013	36.096	37.45	36.665	36.474	34.941	34.921	35.914	37.414	34.9025	40.925
4	11:48:00	13	Rest	37.76	-0.133	36.438	36.573	34.895	34.802	35.843	37.377	36.59	36.915	35.507	35.067	36.166	37.441	36.777	36.543	35.034	34.963	35.995	37.407	35.115	40.2275
4	11:49:00	14	Rest	37.712	-0.181	36.495	36.591	34.964	34.851	35.889	37.347	36.675	36.938	35.586	35.127	36.227	37.415	36.821	36.524	35.075	34.985	36.016	37.372	35.365	39.16
4	11:50:00	15	Rest	37.7	-0.193	36.564	36.646	35.049	34.927	35.958	37.352	36.742	36.969	35.688	35.223	36.295	37.419	36.874	36.531	35.114	35.006	36.045	37.369	35.535	38.35
4	11:51:00		Transfer	37.7		36.652	36.712	35.124	34.984	36.031	37.366	36.809	37.038	35.769	35.302	36.368	37.434	36.87	36.525	35.1	35.037	36.046	37.369	35.4775	38.715
4	11:52:00	16	Exercise	37.727	-0.166	36.722	36.768	35.183	35.018	36.087	37.399	36.886	37.075	35.829	35.34	36.422	37.466	36.966	36.579	35.185	35.127	36.126	37.407	35.1525	40.8575	85.7	142.5	21.64	22.96	0.719	0.599	0.847	243.67	157.96	2.677
4	11:53:00	17	Exercise	37.715	-0.178	36.791	36.82	35.259	35.113	36.158	37.404	36.95	37.125	35.9	35.413	36.485	37.469	37.023	36.587	35.242	35.191	36.17	37.406	35.405	40.0625	98.2	160.1	23.32	33.43	1.003	1.011	1.007	354.57	256.35	4.345
4	11:54:00	18	Exercise	37.737	-0.156	36.887	36.918	35.346	35.324	36.276	37.444	37.027	37.204	36.004	35.525	36.575	37.504	37.021	36.595	35.233	35.31	36.193	37.428	35.6075	39.14	109.6	164.2	23.76	38.08	1.09	1.191	1.092	393.13	283.54	4.806
4	11:55:00	19	Exercise	37.8	-0.093	37.04	37.05	35.469	35.613	36.443	37.529	37.119	37.319	36.127	35.696	36.696	37.579	37.059	36.672	35.285	35.509	36.278	37.496	35.7525	38.4225	110	169.2	29.8	51.38	1.27	1.485	1.17	466.06	356.06	6.035
4	11:56:00	20	Exercise	37.8	-0.093	37.182	37.156	35.615	35.849	36.594	37.559	37.217	37.429	36.267	35.869	36.821	37.604	37.157	36.714	35.37	35.765	36.388	37.518	35.7325	38.58	110.3	162.2	30.95	54.04	1.287	1.498	1.166	471.89	361.64	6.13
4	11:57:00	21	Exercise	37.888	-0.005	37.318	37.26	35.787	36.087	36.748	37.66	37.336	37.536	36.411	36.048	36.953	37.701	37.303	36.872	35.582	36.056	36.58	37.627	35.2475	41.055	112	168.3	32.85	55.66	1.305	1.512	1.163	477.94	365.94	6.202
4	11:58:00	22	Exercise	37.927	0.034	37.443	37.362	35.962	36.313	36.896	37.721	37.452	37.642	36.554	36.196	37.078	37.757	37.476	37.068	35.803	36.34	36.792	37.7	35.1	41.47	114.2	179.8	34.65	60.74	1.36	1.608	1.184	500.6	386.36	6.548
4	11:59:00	23	Exercise	38	0.107	37.539	37.435	36.141	36.501	37.021	37.804	37.567	37.717	36.698	36.327	37.19	37.838	37.65	37.21	36.046	36.554	36.978	37.796	35.01	41.1775	115	165.6	36.31	64.24	1.38	1.647	1.194	509.34	394.34	6.684
4	12:00:00	24	Exercise	38.062	0.169	37.617	37.497	36.309	36.658	37.128	37.875	37.665	37.75	36.827	36.446	37.279	37.905	37.76	37.309	36.227	36.729	37.112	37.872	35.065	40.68	115	182.6	36.53	64.57	1.395	1.638	1.176	512.72	397.72	6.741
4	12:01:00	25	Exercise	38.1	0.207	37.688	37.538	36.482	36.802	37.225	37.925	37.761	37.809	36.973	36.552	37.376	37.955	37.814	37.302	36.385	36.821	37.176	37.915	35.21	40.04	115	181	36.92	66.22	1.375	1.634	1.187	506.94	391.94	6.643
4	12:02:00	26	Exercise	38.188	0.295	37.735	37.577	36.647	36.898	37.302	38.011	37.838	37.854	37.125	36.659	37.464	38.044	37.867	37.345	36.539	36.889	37.249	38	35.38	39.295	115	170.9	38.5	66.55	1.403	1.626	1.159	513.71	398.71	6.758
4	12:03:00	27	Exercise	38.245	0.352	37.764	37.618	36.798	36.959	37.366	38.069	37.881	37.875	37.273	36.738	37.529	38.102	37.847	37.365	36.665	36.9	37.277	38.051	35.51	38.7525	115	182.1	38.04	67.59	1.388	1.648	1.187	511.51	396.51	6.72
4	12:04:00	28	Exercise	38.3	0.407	37.796	37.649	36.937	37.016	37.424	38.125	37.938	37.932	37.413	36.804	37.604	38.161	37.842	37.304	36.774	36.923	37.283	38.097	35.63	38.3025	115	183.9	39.84	71.01	1.411	1.676	1.188	520.12	405.12	6.866
4	12:05:00	29	Exercise	38.367	0.474	37.839	37.672	37.065	37.062	37.479	38.189	37.992	37.938	37.544	36.869	37.662	38.226	37.895	37.341	36.932	36.969	37.351	38.164	35.4975	39.245	114	182.3	40.95	74.23	1.451	1.705	1.176	533.22	419.24	7.106
4	12:06:00	30	Exercise	38.4	0.507	37.88	37.699	37.176	37.106	37.53	38.226	38.038	37.971	37.665	36.911	37.718	38.264	37.989	37.404	37.112	37.056	37.452	38.21	35.22	41.05	112	183	40.12	76.02	1.484	1.737	1.171	544.82	432.85	7.336
4	12:07:00	31	Exercise	38.455	0.562	37.916	37.734	37.27	37.156	37.58	38.28	38.063	38	37.761	36.95	37.761	38.316	38.049	37.451	37.232	37.125	37.522	38.268	35.3625	40.2575	104.6	185.7	39.86	75.27	1.454	1.694	1.165	533.35	428.73	7.267
4	12:08:00	32	Exercise	38.502	0.609	37.936	37.749	37.353	37.201	37.616	38.325	38.115	38	37.848	37	37.804	38.362	38.093	37.422	37.318	37.181	37.555	38.312	35.42	39.8	99.9	185.3	40.03	73.23	1.447	1.648	1.14	527.63	427.73	7.25
4	12:09:00	33	Exercise	38.598	0.705	37.958	37.759	37.423	37.238	37.647	38.408	38.125	38	37.925	37.019	37.826	38.444	38.146	37.441	37.422	37.24	37.609	38.4	35.525	39.3	95	189	41.56	73.13	1.428	1.618	1.134	519.76	424.76	7.199
4	12:10:00	34	Exercise	38.6	0.707	37.981	37.773	37.486	37.283	37.68	38.416	38.169	38	37.986	37.075	37.863	38.453	38.193	37.457	37.544	37.281	37.66	38.412	35.48	39.005	95	181	41.72	72.42	1.391	1.553	1.116	504.56	409.56	6.942
4	12:11:00	35	Exercise	38.667	0.774	38.005	37.764	37.536	37.309	37.7	38.473	38.19	38	38.038	37.077	37.88	38.509	38.234	37.486	37.648	37.328	37.711	38.475	35.265	39.1275	95	186	40.85	69.67	1.374	1.498	1.091	495.38	400.38	6.786
4	12:12:00	36	Exercise	38.7	0.807	38.01	37.722	37.57	37.34	37.702	38.5	38.246	37.998	38.083	37.134	37.917	38.543	38.329	37.446	37.771	37.463	37.779	38.516	34.7875	40.9275	95	185.8	41.1	69.56	1.375	1.486	1.08	494.59	399.59	6.773
4	12:13:00	37	Exercise	38.7	0.807	38.013	37.686	37.596	37.357	37.7	38.5	38.25	37.942	38.1	37.138	37.905	38.541	38.44	37.494	37.885	37.58	37.873	38.535	34.47	42.365	95	187.9	41.24	70.38	1.372	1.48	1.079	493.36	398.36	6.752
4	12:14:00	38	Exercise	38.748	0.855	38.03	37.688	37.62	37.367	37.713	38.541	38.273	37.94	38.102	37.138	37.912	38.581	38.481	37.541	37.923	37.582	37.908	38.58	34.705	41.3575	95	180.4	42.82	70.45	1.35	1.459	1.081	485.56	390.56	6.62
4	12:15:00	39	Exercise	38.8	0.907	38.041	37.694	37.657	37.383	37.729	38.586	38.313	37.979	38.159	37.165	37.952	38.63	38.45	37.524	37.905	37.496	37.873	38.615	35.07	40.28	97.8	169.4	42.94	71.58	1.331	1.461	1.098	480.53	382.69	6.486
4	12:16:00	40	Exercise	38.8	0.907	38.05	37.686	37.712	37.435	37.75	38.59	38.315	37.988	38.208	37.225	37.978	38.636	38.365	37.46	37.882	37.443	37.813	38.603	35.52	39.045	100	186	43.16	72.82	1.351	1.491	1.103	488.47	388.47	6.584
4	12:17:00	41	Exercise	38.8	0.907	38.068	37.711	37.773	37.482	37.785	38.597	38.369	38	38.28	37.298	38.026	38.645	38.325	37.404	37.849	37.391	37.767	38.593	36.0975	37.535	100	160.5	43.6	73.87	1.363	1.503	1.103	492.73	392.73	6.656
4	12:18:00	42	Exercise	38.803	0.91	38.092	37.751	37.849	37.548	37.832	38.609	38.375	38.038	38.365	37.39	38.075	38.658	38.233	37.359	37.815	37.338	37.708	38.584	36.4825	36.835	100	122.9	41.79	72.33	1.372	1.484	1.082	493.48	393.48	6.669
4	12:19:00	43	Exercise	38.865	0.972	38.119	37.797	37.925	37.613	37.882	38.668	38.421	38.096	38.448	37.481	38.141	38.72	38.216	37.39	37.869	37.38	37.732	38.638	36.31	38.5075	100	168.8	42.08	71.91	1.369	1.484	1.084	492.78	392.78	6.657
4	12:20:00	44	Exercise	38.9	1.007	38.134	37.831	37.976	37.646	37.914	38.703	38.438	38.125	38.504	37.538	38.177	38.755	38.231	37.462	37.943	37.441	37.785	38.677	35.8525	40.7275	100	186.9	44.34	74.47	1.345	1.488	1.107	486.58	386.58	6.552
4	12:21:00	45	Exercise	38.9	1.007	38.148	37.83	38.008	37.679	37.931	38.706	38.44	38.125	38.538	37.575	38.192	38.758	38.276	37.52	38.021	37.511	37.845	38.689	35.6675	40.9575	100	184.8	42.44	72.6	1.355	1.482	1.095	488.72	388.72	6.589
4	12:22:00	46	Recovery	38.908	1.015	38.153	37.77	38.016	37.661	37.912	38.709	38.486	38.098	38.538	37.575	38.198	38.766	38.332	37.472	38.075	37.576	37.872	38.701	35.49	40.985
4	12:23:00	47	Recovery	38.968	1.075	38.114	37.654	38.052	37.619	37.865	38.748	38.457	38.009	38.575	37.575	38.17	38.809	38.301	37.337	38.124	37.58	37.832	38.741	35.2325	41.17
4	12:24:00	48	Recovery	38.907	1.014	38.028	37.518	38.015	37.554	37.778	38.681	38.404	37.89	38.579	37.561	38.116	38.749	38.299	37.208	38.163	37.573	37.799	38.685	34.96	41.1175
4	12:25:00	49	Recovery	38.857	0.964	37.915	37.344	37.827	37.457	37.635	38.612	38.305	37.723	38.48	37.496	38.003	38.686	38.279	37.043	38.115	37.526	37.725	38.63	34.845	40.9925
4	12:26:00	50	Recovery	38.8	0.907	37.772	37.169	37.763	37.352	37.505	38.541	38.171	37.556	38.311	37.415	37.863	38.613	38.149	36.877	38.007	37.428	37.595	38.559	34.94	40.5225
4	12:27:00	51	Recovery	38.743	0.85	37.609	37.034	37.895	37.259	37.424	38.479	38.004	37.413	38.49	37.333	37.79	38.553	37.927	36.746	37.987	37.322	37.464	38.487	35.11	39.9425
4	12:28:00	52	Recovery	38.7	0.807	37.455	36.946	37.88	37.176	37.332	38.426	37.873	37.313	38.377	37.24	37.679	38.496	37.773	36.717	37.93	37.229	37.379	38.436	35.275	39.3025
4	12:29:00	53	Recovery	38.648	0.755	37.308	36.881	37.742	37.11	37.227	38.364	37.777	37.246	38.059	37.173	37.553	38.429	37.608	36.626	37.718	37.146	37.243	38.367	35.4125	38.9025
4	12:30:00	54	Recovery	38.6	0.707	37.215	36.84	37.474	37.045	37.121	38.304	37.665	37.188	37.715	37.104	37.42	38.364	37.492	36.566	37.526	37.05	37.133	38.307	35.505	38.5475
4	12:31:00	55	Recovery	38.515	0.622	37.121	36.805	37.198	36.987	37.015	38.215	37.563	37.131	37.423	37.034	37.3	38.272	37.389	36.521	37.375	36.959	37.04	38.22	35.525	38.5225
4	12:32:00	56	Recovery	38.468	0.575	37.019	36.769	37.034	36.941	36.932	38.161	37.456	37.094	37.269	36.973	37.214	38.217	37.291	36.526	37.293	36.926	36.989	38.172	35.255	40.3275
4	12:33:00	57	Recovery	38.4	0.507	36.929	36.727	36.981	36.923	36.877	38.095	37.338	37.061	37.246	36.95	37.159	38.152	37.204	36.49	37.236	36.909	36.937	38.107	35.335	40.695
4	12:34:00	58	Recovery	38.397	0.504	36.817	36.639	36.975	36.914	36.815	38.08	37.24	37.004	37.288	36.95	37.121	38.141	37.004	36.341	37.173	36.856	36.809	38.079	35.5025	39.7475
4	12:35:00	59	Recovery	38.302	0.409	36.705	36.586	36.961	36.885	36.756	37.993	37.136	36.944	37.288	36.95	37.072	38.056	36.895	36.255	37.116	36.821	36.732	37.988	35.5375	39.3925
4	12:36:00	60	Recovery	38.3	0.407	36.656	36.555	36.953	36.867	36.727	37.985	37.125	36.938	37.288	36.95	37.066	38.053	36.896	36.13	37.032	36.831	36.68	37.976	35.56	39.14
5	09:24:00	1	Rest	36.702	0	34.479	34.259	32.734	32.889	33.746	36.11	34.534	34.534	32.477	33.157	33.847	36.131	34.381	34.248	32.16	32.757	33.572	36.076	34.6575	43.5475
5	09:25:00	2	Rest	36.7	-0.002	34.577	34.413	32.9	33.031	33.883	36.137	34.665	34.69	32.673	33.302	34.001	36.16	34.556	34.461	32.368	32.937	33.766	36.113	34.57	43.285
5	09:26:00	3	Rest	36.7	-0.002	34.659	34.552	33.051	33.152	34.004	36.161	34.767	34.825	32.854	33.423	34.133	36.187	34.688	34.63	32.569	33.07	33.923	36.145	34.3525	43.3675
5	09:27:00	4	Rest	36.702	0	34.738	34.667	33.178	33.255	34.108	36.183	34.867	34.95	32.998	33.527	34.25	36.211	34.802	34.78	32.733	33.197	34.061	36.173	34.23	43.4125
5	09:28:00	5	Rest	36.7	-0.002	34.799	34.762	33.284	33.337	34.193	36.199	34.942	35.038	33.117	33.608	34.339	36.228	34.885	34.89	32.845	33.276	34.157	36.191	34.2975	42.9825
5	09:29:00	6	Rest	36.7	-0.002	34.853	34.858	33.378	33.412	34.271	36.214	35.002	35.129	33.225	33.677	34.42	36.244	34.925	34.942	32.888	33.328	34.203	36.201	34.46	42.3175
5	09:30:00	7	Rest	36.7	-0.002	34.914	34.951	33.478	33.492	34.353	36.231	35.069	35.223	33.348	33.754	34.508	36.262	34.949	34.992		33.372			34.64	41.595
5	09:31:00	8	Rest	36.7	-0.002	34.964	35.035	33.558	33.546	34.421	36.244	35.132	35.298	33.455	33.813	34.582	36.276	34.962	35.037	33.075	33.409	34.296	36.219	34.7175	41.15
5	09:32:00	9	Rest	36.702	0	35.014	35.115	33.639	33.605	34.487	36.259	35.18	35.381	33.556	33.871	34.654	36.292	34.991	35.077	33.148	33.463	34.343	36.23	34.845	40.665
5	09:33:00	10	Rest	36.702	0	35.091	35.205	33.723	33.679	34.569	36.275	35.248	35.469	33.652	33.928	34.731	36.308	35.029	35.144	33.222	33.52	34.4	36.241	34.925	40.3875
5	09:34:00	11	Rest	36.707	0.005	35.161	35.291	33.812	33.751	34.648	36.295	35.327	35.544	33.771	33.996	34.815	36.328	35.022	35.141	33.245	33.529	34.404	36.246	34.99	40.08
5	09:35:00	12	Rest	36.705	0.003	35.189	35.35	33.88	33.791	34.696	36.303	35.392	35.604	33.871	34.059	34.885	36.341	35.02	35.146	33.288	33.541	34.416	36.247	35.09	39.805
5	09:36:00	13	Rest	36.715	0.013	35.224	35.406	33.943	33.829	34.743	36.321	35.432	35.652	33.95	34.086	34.932	36.358	35.063	35.195	33.353	33.582	34.464	36.265	35.165	39.5525
5	09:37:00	14	Rest	36.717	0.015	35.257	35.455	34.011	33.884	34.793	36.332	35.475	35.692	34.044	34.125	34.984	36.37	35.09	35.208	33.423	33.623	34.499	36.273	35.1925	39.4725
5	09:38:00	15	Rest	36.735	0.033	35.299	35.496	34.086	33.928	34.841	36.356	35.532	35.75	34.136	34.186	35.049	36.398	35.118	35.213	33.469	33.633	34.52	36.292	35.2775	39.2225
5	09:39:00		Transfer	36.7		35.315	35.535	34.12	33.938	34.867	36.333	35.565	35.763	34.211	34.211	35.083	36.377	35.141	35.214	33.511	33.647	34.538	36.268	35.1225	39.7775
5	09:40:00	16	Exercise	36.7	-0.002	35.336	35.569	34.135	33.953	34.889	36.338	35.6	35.813	34.213	34.25	35.117	36.383	35.203	35.314	33.59	33.739	34.621	36.284	34.64	42.1325	122.8	95.2	19.77	26.87	1.044	0.827	0.807	350.55	227.75	2.475
5	09:41:00	17	Exercise	36.7	-0.002	35.37	35.602	34.148	34	34.921	36.344	35.606	35.867	34.217	34.269	35.139	36.388	35.294	35.41	33.667	33.862	34.717	36.303	34.38	43.2425	150	110.8	21.63	40.46	1.78	1.465	0.819	602.18	452.18	4.915
5	09:42:00	18	Exercise	36.7	-0.002	35.421	35.638	34.168	34.102	34.972	36.354	35.663	35.892	34.277	34.346	35.191	36.398	35.384	35.485	33.748	34.033	34.817	36.323	34.2825	43.22	150	117.4	23.65	56.74	1.933	1.95	1.01	683.66	533.66	5.801
5	09:43:00	19	Exercise	36.705	0.003	35.462	35.66	34.203	34.229	35.023	36.369	35.663	35.938	34.338	34.475	35.243	36.413	35.456	35.538	33.826	34.218	34.907	36.345	34.305	43.0275	152.7	117.3	22.9	54.69	1.906	1.932	1.016	674.87	522.14	5.675
5	09:44:00	20	Exercise	36.737	0.035	35.562	35.719	34.258	34.428	35.122	36.414	35.723	35.969	34.421	34.646	35.321	36.454	35.536	35.595	33.905	34.461	35.013	36.392	34.4725	42.51	156.9	117.5	21.74	53.56	1.934	1.945	1.006	683.64	526.73	5.725
5	09:45:00	21	Exercise	36.798	0.096	35.721	35.811	34.375	34.691	35.273	36.493	35.807	36.038	34.556	34.875	35.44	36.527	35.66	35.659	34.056	34.726	35.152	36.469	34.67	41.915	160	122.7	25.41	59.69	1.985	2.068	1.042	707.45	547.45	5.951
5	09:46:00	22	Exercise	36.8	0.098	35.896	35.926	34.508	34.965	35.441	36.528	35.915	36.144	34.725	35.129	35.589	36.558	35.809	35.74	34.197	34.982	35.3	36.5	34.7475	41.6675	162.5	126.4	25.72	59.47	1.988	2.054	1.035	707.14	544.64	5.92
5	09:47:00	23	Exercise	36.8	0.098	36.024	36.066	34.649	35.233	35.603	36.561	36.029	36.265	34.907	35.371	35.744	36.589	35.923	35.865	34.361	35.195	35.448	36.53	34.87	41.3075	165	128.2	23.91	61.8	2.045	2.125	1.039	728.47	563.47	6.125
5	09:48:00	24	Exercise	36.867	0.165	36.113	36.19	34.788	35.477	35.744	36.642	36.152	36.386	35.086	35.596	35.898	36.673	36.013	35.945	34.512	35.375	35.565	36.606	34.9975	40.995	168.8	133.5	25.38	61.8	2.059	2.111	1.026	731.01	562.25	6.111
5	09:49:00	25	Exercise	36.9	0.198	36.198	36.284	34.92	35.686	35.866	36.693	36.267	36.477	35.257	35.796	36.034	36.727	36.066	36.026	34.661	35.552	35.67	36.654	35.0775	40.77	171.2	135.8	25.5	63.7	2.13	2.216	1.04	759.1	587.85	6.39
5	09:50:00	26	Exercise	36.9	0.198	36.259	36.368	35.037	35.857	35.967	36.713	36.367	36.584	35.4	35.954	36.156	36.751	36.111	36.071	34.799	35.667	35.748	36.67	35.195	40.525	172.6	137.1	26.07	65.15	2.089	2.188	1.049	745.55	572.97	6.228
5	09:51:00	27	Exercise	36.9	0.198	36.306	36.425	35.125	35.988	36.042	36.728	36.413	36.646	35.525	36.088	36.24	36.768	36.148	36.133	34.931	35.781	35.827	36.685	35.2825	40.3125	175	141.7	27.88	68.66	2.193	2.324	1.061	784.88	609.88	6.629
5	09:52:00	28	Exercise	36.958	0.256	36.336	36.462	35.168	36.104	36.094	36.785	36.473	36.69	35.627	36.204	36.315	36.83	36.183	36.181	35.025	35.891	35.893	36.745	35.27	40.325	175	139.9	27.39	69.63	2.195	2.327	1.061	785.67	610.67	6.638
5	09:53:00	29	Exercise	37	0.298	36.364	36.484	35.223	36.187	36.136	36.827	36.527	36.74	35.73	36.288	36.384	36.877	36.184	36.156	35.093	35.919	35.904	36.781	34.985	40.6875	175	142.3	27.19	67.68	2.27	2.338	1.029	807	632	6.87
5	09:54:00	30	Exercise	37	0.298	36.371	36.482	35.261	36.234	36.155	36.831	36.538	36.75	35.775	36.348	36.411	36.882	36.229	36.179	35.186	35.996	35.959	36.792	34.73	41.2975	175	144	27.23	72.85	2.327	2.471	1.063	833.43	658.43	7.157
5	09:55:00	31	Exercise	37	0.298	36.387	36.503	35.292	36.258	36.177	36.835	36.538	36.75	35.825	36.379	36.427	36.885	36.298	36.27	35.292	36.096	36.048	36.81	34.46	41.9375	175	142.1	28.31	70.78	2.349	2.438	1.039	836.42	661.42	7.189
5	09:56:00	32	Exercise	37.068	0.366	36.408	36.536	35.327	36.276	36.204	36.895	36.538	36.75	35.838	36.436	36.441	36.943	36.381	36.357	35.379	36.148	36.127	36.88	34.395	42.175	172.2	143.6	30.3	74.75	2.157	2.341	1.086	776.67	604.46	6.57
5	09:57:00	33	Exercise	37.1	0.398	36.413	36.555	35.357	36.283	36.219	36.924	36.55	36.76	35.892	36.438	36.459	36.972	36.386	36.367	35.431	36.167	36.145	36.909	34.495	42.04	173.1	143.2	28.17	67.58	2.122	2.2	1.037	755.61	582.54	6.332
5	09:58:00	34	Exercise	37.1	0.398	36.429	36.586	35.389	36.279	36.238	36.928	36.586	36.811	35.908	36.461	36.493	36.979	36.394	36.417	35.461	36.196	36.175	36.915	34.67	41.595	175	144.5	28.13	72.87	2.306	2.397	1.04	821.54	646.54	7.028
5	09:59:00	35	Exercise	37.11	0.408	36.448	36.603	35.429	36.27	36.255	36.939	36.6	36.813	35.963	36.5	36.517	36.991	36.364	36.422	35.501	36.184	36.173	36.923	34.805	41.3075	175	145.8	29.68	70.79	2.224	2.288	1.029	790.28	615.28	6.688
5	10:00:00	36	Exercise	37.197	0.495	36.473	36.618	35.466	36.27	36.274	37.012	36.6	36.823	36.004	36.5	36.528	37.063	36.373	36.408	35.542	36.197	36.182	36.994	34.9575	40.96	175	151.3	31.19	72.53	2.285	2.329	1.02	810.22	635.22	6.905
5	10:01:00	37	Exercise	37.2	0.498	36.493	36.624	35.484	36.246	36.281	37.016	36.648	36.875	36.025	36.527	36.567	37.073	36.415	36.377	35.58	36.175	36.189	36.998	34.99	40.8925	175	149.3	31.35	79.09	2.325	2.48	1.067	833.59	658.59	7.159
5	10:02:00	38	Exercise	37.2	0.498	36.507	36.648	35.512	36.227	36.294	37.019	36.663	36.875	36.078	36.563	36.59	37.078	36.406	36.386	35.589	36.205	36.197	36.999	35.1325	40.625	175	151.7	29.73	70.47	2.235	2.25	1.008	790.15	615.15	6.686
5	10:03:00	39	Exercise	37.215	0.513	36.545	36.655	35.542	36.225	36.313	37.035	36.715	36.875	36.088	36.563	36.607	37.093	36.444	36.409	35.629	36.209	36.223	37.017	35.275	40.3325	175	146.9	29.03	69.68	2.369	2.367	0.998	836.1	661.1	7.186
5	10:04:00	40	Exercise	37.295	0.593	36.587	36.648	35.566	36.219	36.328	37.102	36.784	36.917	36.142	36.586	36.656	37.167	36.501	36.388	35.67	36.205	36.242	37.084	35.3225	40.2975	175	153.2	32.1	77.51	2.356	2.517	1.07	845.01	670.01	7.283
5	10:05:00	41	Exercise	37.3	0.598	36.565	36.62	35.584	36.201	36.313	37.103	36.786	36.879	36.15	36.625	36.655	37.171	36.476	36.39	35.692	36.223	36.243	37.089	35.185	40.6275	175	150.7	31.69	74.04	2.299	2.394	1.041	819.31	644.31	7.003
5	10:06:00	42	Exercise	37.327	0.625	36.536	36.599	35.604	36.225	36.306	37.123	36.729	36.875	36.205	36.625	36.647	37.191	36.468	36.443	35.762	36.259	36.278	37.117	34.9725	41.2625	175	153.8	29.35	71.4	2.346	2.361	1.006	829.39	654.39	7.113
5	10:07:00	43	Exercise	37.4	0.698	36.55	36.582	35.599	36.217	36.303	37.181	36.782	36.875	36.213	36.625	36.665	37.253	36.546	36.492	35.821	36.279	36.331	37.186	34.695	41.915	175	155.3	28.74	68.56	2.343	2.361	1.008	828.35	653.35	7.102
5	10:08:00	44	Exercise	37.4	0.698	36.562	36.544	35.588	36.191	36.287	37.177	36.788	36.83	36.213	36.625	36.653	37.251	36.592	36.521	35.857	36.312	36.368	37.194	34.4425	42.59	175	150	29.83	73.72	2.383	2.474	1.037	848.79	673.79	7.324
5	10:09:00	45	Exercise	37.402	0.7	36.586	36.5	35.576	36.171	36.275	37.176	36.842	36.773	36.213	36.592	36.645	37.25	36.685	36.57	35.94	36.351	36.435	37.208	34.26	42.9725	175	152.1	28.64	67.6	2.297	2.317	1.009	812.59	637.59	6.93
5	10:10:00	46	Recovery	37.482	0.78	36.588	36.43	35.545	36.142	36.243	37.234	36.85	36.717	36.186	36.563	36.62	37.309	36.78	36.568	35.945	36.369	36.467	37.279	34.295	43.045
5	10:11:00	47	Recovery	37.5	0.798	36.538	36.313	35.596	36.178	36.21	37.242	36.817	36.598	36.127	36.606	36.571	37.314	36.733	36.455	35.976	36.385	36.429	37.286	34.485	42.97
5	10:12:00	48	Recovery	37.5	0.798	36.434	36.165	35.618	36.18	36.139	37.228	36.748	36.456	36.08	36.623	36.502	37.3	36.561	36.296	35.986	36.361	36.326	37.265	34.6525	42.52
5	10:13:00	49	Recovery	37.5	0.798	36.324	36.033	35.568	36.087	36.038	37.208	36.65	36.304	35.992	36.563	36.397	37.279	36.383	36.159	35.947	36.311	36.214	37.243	34.7975	41.9925
5	10:14:00	50	Recovery	37.5	0.798	36.222	35.899	35.502	35.944	35.926	37.185	36.559	36.148	35.908	36.483	36.29	37.258	36.2	36.042	35.906	36.196	36.093	37.219	34.945	41.575
5	10:15:00	51	Recovery	37.5	0.798	36.146	35.775	35.417	35.828	35.825	37.165	36.461	36.009	35.859	36.409	36.194	37.239	36.084	35.941	35.868	36.103	36.002	37.2	35.03	41.375
5	10:16:00	52	Recovery	37.5	0.798	36.068	35.67	35.308	35.659	35.715	37.143	36.377	35.888	35.838	36.317	36.111	37.222	35.958	35.861	35.84	36.008	35.915	37.183	35.16	40.9725
5	10:17:00	53	Recovery	37.5	0.798	35.992	35.57	35.205	35.495	35.609	37.122	36.286	35.777	35.821	36.219	36.027	37.205	35.836	35.777	35.768	35.895	35.816	37.163	35.295	40.6225
5	10:18:00	54	Recovery	37.5	0.798	35.897	35.462	35.08	35.34	35.492	37.098	36.192	35.657	35.773	36.125	35.934	37.187	35.696	35.669	35.688	35.741	35.695	37.139	35.3675	40.34
5	10:19:00	55	Recovery	37.5	0.798	35.815	35.352	34.968	35.217	35.387	37.077	36.098	35.546	35.713	36.036	35.843	37.169	35.584	35.583	35.628	35.619	35.599	37.12	35.31	40.355
5	10:20:00	56	Recovery	37.5	0.798	35.75	35.266	34.869	35.098	35.298	37.06	36.011	35.454	35.656	35.95	35.761	37.152	35.513	35.534	35.559	35.525	35.531	37.106	35.0575	40.7725
5	10:21:00	57	Recovery	37.5	0.798	35.672	35.182	34.779	34.957	35.204	37.041	35.919	35.344	35.605	35.846	35.669	37.134	35.437	35.517	35.537	35.447	35.483	37.097	34.805	41.1275
5	10:22:00	58	Recovery	37.5	0.798	35.583	35.09	34.686	34.785	35.096	37.019	35.819	35.227	35.54	35.725	35.567	37.113	35.427	35.504	35.521	35.352	35.454	37.091	34.58	41.5075
5	10:23:00	59	Recovery	37.5	0.798	35.501	35.027	34.642	34.637	35.014	37.003	35.736	35.136	35.477	35.6	35.477	37.095	35.374	35.495	35.508	35.257	35.414	37.083	34.3825	41.8275
5	10:24:00	60	Recovery	37.5	0.798	35.456	34.984	34.641	34.586	34.977	36.995	35.663	35.063	35.463	35.563	35.423	37.085	35.34	35.505	35.541	35.218	35.405	37.081	34.31	42.03
6	16:11:00	1	Rest	37.497	0	35.472	35.922	34.452	34.604	35.229	37.043	35.542	36.046	34.361	34.656	35.28	37.053	35.85	36.201	34.145	34.691	35.382	37.074	35.54	39.485
6	16:12:00	2	Rest	37.442	-0.055	35.578	36.016	34.627	34.717	35.347	37.023	35.659	36.161	34.542	34.773	35.409	37.035	35.869	36.211	34.194	34.801	35.423	37.038	35.6175	39.1225
6	16:13:00	3	Rest	37.405	-0.092	35.662	36.089	34.762	34.803	35.438	37.012	35.756	36.256	34.659	34.865	35.509	37.026	35.905	36.265	34.26	34.918	35.486	37.021	35.5475	39.06
6	16:14:00	4	Rest	37.4	-0.097	35.713	36.153	34.873	34.869	35.508	37.022	35.834	36.321	34.765	34.942	35.588	37.038	35.952	36.327	34.355	35.048	35.564	37.033	35.055	40.5175
6	16:15:00	5	Rest	37.4	-0.097	35.761	36.201	34.954	34.91	35.561	37.032	35.888	36.375	34.859	35.007	35.652	37.05	36.072	36.441	34.464	35.163	35.679	37.056	34.275	43.87
6	16:16:00	6	Rest	37.4	-0.097	35.787	36.239	34.963	34.936	35.588	37.038	35.938	36.413	34.955	35.03	35.702	37.06	36.189	36.55	34.552	35.258	35.784	37.077	34.3725	43.1575
6	16:17:00	7	Rest	37.4	-0.097	35.805	36.261	35.002	34.964	35.613	37.043	35.938	36.438	35.05	35.075	35.738	37.068	36.247	36.624	34.608	35.29	35.841	37.088	34.565	42.46
6	16:18:00	8	Rest	37.4	-0.097	35.818	36.293	35.089	34.993	35.65	37.05	35.938	36.49	35.169	35.123	35.787	37.077	36.288	36.662	34.667	35.367	35.892	37.098	34.795	41.635
6	16:19:00	9	Rest	37.397	-0.1	35.837	36.316	35.227	35.039	35.699	37.057	35.948	36.5	35.329	35.148	35.83	37.083	36.264	36.637	34.683	35.441	35.895	37.096	34.9925	40.9425
6	16:20:00	10	Rest	37.397	-0.1	35.851	36.329	35.306	35.071	35.729	37.063	36	36.515	35.438	35.2	35.882	37.094	36.24	36.591	34.69	35.503	35.888	37.095	35.1425	40.32
6	16:21:00	11	Rest	37.4	-0.097	35.889	36.353	35.257	35.103	35.745	37.069	36.032	36.563	35.438	35.242	35.914	37.103	36.213	36.542	34.701	35.501	35.867	37.093	35.24	39.97
6	16:22:00	12	Rest	37.4	-0.097	35.93	36.363	35.218	35.17	35.765	37.073	36.069	36.563	35.444	35.304	35.939	37.108	36.238	36.537	34.742	35.468	35.874	37.095	35.3875	39.51
6	16:23:00	13	Rest	37.363	-0.134	35.953	36.37	35.207	35.189	35.776	37.046	36.123	36.582	35.438	35.346	35.968	37.084	36.249	36.541	34.766	35.46	35.882	37.067	35.4825	39.155
6	16:24:00	14	Rest	37.303	-0.194	35.961	36.372	35.266	35.197	35.792	37.001	36.125	36.625	35.473	35.388	35.997	37.042	36.261	36.534	34.753	35.479	35.885	37.02	35.59	38.8075
6	16:25:00	15	Rest	37.3	-0.197	35.983	36.395	35.355	35.212	35.827	37.005	36.125	36.625	35.5	35.388	36.003	37.041	36.283	36.556	34.771	35.585	35.923	37.025	35.5425	38.7525
6	16:26:00		Transfer	37.348		36.011	36.404	35.449	35.223	35.859	37.05	36.171	36.625	35.534	35.427	36.031	37.085	36.319	36.571	34.807	35.669	35.962	37.071	34.695	42.03
6	16:27:00		Transfer	37.393		36.003	36.376	35.36	35.195	35.825	37.08	36.188	36.625	35.523	35.388	36.026	37.12	36.32	36.601	34.824	35.6	35.961	37.107	34.35	43.47
6	16:28:00	16	Exercise	37.385	-0.112	36.001	36.369	35.235	35.18	35.794	37.067	36.188	36.625	35.398	35.338	35.991	37.106	36.322	36.606	34.802	35.554	35.95	37.098	34.5025	42.775	95.2	137.3	20.97	27.01	1.004	0.792	0.788	336.76	241.56	2.91
6	16:29:00	17	Exercise	37.395	-0.102	36.014	36.372	35.204	35.216	35.8	37.076	36.188	36.625	35.315	35.342	35.975	37.111	36.323	36.601	34.84	35.517	35.948	37.106	34.7475	41.925	120	153	24.98	39.32	1.349	1.249	0.924	467.73	347.73	4.19
6	16:30:00	18	Exercise	37.4	-0.097	36.069	36.414	35.24	35.312	35.856	37.091	36.238	36.657	35.363	35.434	36.027	37.125	36.339	36.586	34.934	35.503	35.965	37.113	34.9025	41.33	120	158.1	27.66	51.3	1.451	1.599	1.103	524.49	404.49	4.873
6	16:31:00	19	Exercise	37.4	-0.097	36.139	36.475	35.335	35.432	35.938	37.108	36.277	36.709	35.444	35.567	36.098	37.14	36.363	36.582	35.101	35.526	36.009	37.122	35.1325	40.655	124.3	163.1	28.85	57.13	1.542	1.761	1.144	562.45	438.17	5.279
6	16:32:00	20	Exercise	37.4	-0.097	36.236	36.534	35.474	35.609	36.047	37.129	36.348	36.777	35.563	35.752	36.201	37.16	36.425	36.586	35.301	35.582	36.08	37.136	35.2175	40.31	125	165.7	29.9	60.54	1.572	1.81	1.154	574.62	449.62	5.417
6	16:33:00	21	Exercise	37.4	-0.097	36.347	36.591	35.613	35.763	36.157	37.151	36.452	36.848	35.69	35.944	36.317	37.183	36.506	36.58	35.503	35.648	36.156	37.151	35.3075	40.0675	131.8	169.5	32.67	64.71	1.607	1.852	1.152	587.54	455.73	5.491
6	16:34:00	22	Exercise	37.448	-0.049	36.48	36.676	35.758	35.921	36.282	37.215	36.559	36.938	35.829	36.129	36.441	37.247	36.569	36.58	35.69	35.74	36.23	37.205	35.5025	39.705	135	170.8	32.74	63.55	1.633	1.834	1.123	593	458	5.518
6	16:35:00	23	Exercise	37.5	0.003	36.592	36.735	35.888	36.048	36.385	37.277	36.669	37.017	35.969	36.288	36.557	37.311	36.607	36.579	35.889	35.823	36.298	37.26	35.525	39.64	135.3	177.9	33.84	67.99	1.684	1.913	1.136	613.46	478.18	5.761
6	16:36:00	24	Exercise	37.5	0.003	36.71	36.786	36.006	36.19	36.488	37.298	36.796	37.073	36.084	36.442	36.666	37.333	36.684	36.584	36.047	35.917	36.373	37.275	35.475	39.7225	137.5	175.3	33.15	68.08	1.67	1.898	1.139	608.37	470.91	5.674
6	16:37:00	25	Exercise	37.5	0.003	36.788	36.826	36.119	36.313	36.571	37.314	36.875	37.125	36.188	36.573	36.752	37.35	36.725	36.601	36.192	36.008	36.438	37.288	35.175	40.385	140	178.6	36.79	74.68	1.775	2.023	1.145	647.29	507.29	6.112
6	16:38:00	26	Exercise	37.5	0.003	36.833	36.862	36.204	36.42	36.633	37.327	36.925	37.161	36.275	36.677	36.816	37.363	36.771	36.635	36.287	36.09	36.497	37.299	34.895	41.05	140	182	35.89	75.63	1.794	2.048	1.143	654.29	514.29	6.196
6	16:39:00	27	Exercise	37.53	0.033	36.871	36.885	36.264	36.481	36.676	37.359	36.965	37.188	36.344	36.759	36.866	37.397	36.834	36.688	36.39	36.156	36.566	37.337	34.6475	41.6625	142.9	180.1	38.55	76.42	1.788	2.023	1.13	650.58	507.71	6.117
6	16:40:00	28	Exercise	37.6	0.103	36.9	36.913	36.314	36.46	36.699	37.42	37	37.2	36.404	36.763	36.894	37.459	36.926	36.746	36.458	36.234	36.64	37.408	34.435	42.1425	145	184.1	38.93	81.6	1.848	2.148	1.168	677.24	532.24	6.413
6	16:41:00	29	Exercise	37.6	0.103	36.938	36.929	36.35	36.505	36.731	37.426	37.029	37.25	36.448	36.815	36.936	37.467	37.005	36.782	36.512	36.284	36.695	37.419	34.3625	42.405	145	183.1	40.38	82.07	1.818	2.103	1.158	665.57	520.57	6.272
6	16:42:00	30	Exercise	37.602	0.105	36.981	36.948	36.384	36.534	36.763	37.434	37.086	37.25	36.5	36.829	36.967	37.475	37.054	36.799	36.546	36.33	36.731	37.428	34.5775	42.05	145	184.5	41.33	83.87	1.855	2.126	1.147	677.29	532.29	6.413
6	16:43:00	31	Exercise	37.665	0.168	36.985	36.981	36.432	36.563	36.789	37.49	37.086	37.275	36.553	36.888	36.996	37.531	37.036	36.804	36.572	36.37	36.74	37.48	34.805	41.6	145	185.7	43.02	86.21	1.855	2.154	1.164	679.65	534.65	6.442
6	16:44:00	32	Exercise	37.7	0.203	37.009	37.016	36.488	36.556	36.816	37.523	37.117	37.313	36.623	36.923	37.038	37.568	37.032	36.801	36.592	36.417	36.752	37.51	34.975	41.25	145	185.6	39.87	82.34	1.888	2.108	1.118	684.65	539.65	6.502
6	16:45:00	33	Exercise	37.705	0.208	37.053	37.046	36.547	36.56	36.851	37.534	37.142	37.365	36.702	36.95	37.082	37.58	37.073	36.806	36.593	36.485	36.779	37.52	35.1325	40.9125	145	184.7	40.92	84.82	1.946	2.162	1.112	704.81	559.81	6.745
6	16:46:00	34	Exercise	37.78	0.283	37.093	37.069	36.615	36.583	36.888	37.602	37.188	37.383	36.775	36.99	37.124	37.649	37.12	36.819	36.622	36.543	36.815	37.587	35.2375	40.695	145	185.3	40.28	81.66	1.897	2.094	1.107	685.89	540.89	6.517
6	16:47:00	35	Exercise	37.8	0.303	37.15	37.109	36.681	36.602	36.934	37.627	37.231	37.438	36.842	37.015	37.172	37.674	37.128	36.816	36.615	36.602	36.827	37.605	35.3175	40.54	143.1	184.2	39.25	63.01	1.528	1.685	1.105	552.37	409.27	4.931
6	16:48:00	36	Exercise	37.8	0.303	37.21	37.131	36.748	36.611	36.974	37.635	37.296	37.481	36.9	37.071	37.227	37.685	37.152	36.822	36.644	36.656	36.852	37.61	35.46	40.26	137.7	186.4	42.19	58.16	1.408	1.542	1.094	508.21	370.52	4.464
6	16:49:00	37	Exercise	37.828	0.331	37.251	37.16	36.783	36.636	37.007	37.664	37.352	37.5	36.938	37.075	37.258	37.714	37.145	36.811	36.622	36.666	36.844	37.632	35.4125	40.47	134	185	36.66	59.22	1.448	1.575	1.088	521.58	387.56	4.669
6	16:50:00	38	Exercise	37.9	0.403	37.287	37.195	36.811	36.661	37.039	37.728	37.375	37.555	36.981	37.109	37.297	37.779	37.186	36.822	36.644	36.669	36.865	37.693	35.14	41.1075	130	184.7	37.76	59.62	1.494	1.545	1.032	531.49	401.49	4.837
6	16:51:00	39	Exercise	37.9	0.403	37.293	37.21	36.834	36.694	37.056	37.731	37.375	37.563	37	37.138	37.309	37.782	37.245	36.891	36.749	36.736	36.938	37.708	34.875	41.79	130	185	37.86	46.25	1.15	1.205	1.05	410.36	280.36	3.378
6	16:52:00	40	Exercise	37.9	0.403	37.294	37.187	36.832	36.657	37.042	37.728	37.386	37.563	37	37.138	37.312	37.782	37.302	36.941	36.776	36.754	36.979	37.716	34.5975	42.49
6	16:53:00	41	Exercise	37.973	0.476	37.279	37.175	36.816	36.632	37.026	37.784	37.375	37.563	36.998	37.138	37.309	37.84	37.343	36.955	36.762	36.762	36.994	37.778	34.425	42.9775	140	190	42.63	84.98	1.813	1.951	1.072	651.34	511.34	6.161
6	16:54:00	42	Exercise	38	0.503	37.269	37.186	36.811	36.612	37.021	37.804	37.369	37.563	36.996	37.138	37.306	37.861	37.386	37.022	36.795	36.786	37.039	37.808	34.4625	42.9875	140	190.5	42.36	89.21	2.393	1.951	1.057	807.76	667.76	8.045
6	16:55:00	43	Exercise	38	0.503	37.267	37.201	36.828	36.614	37.029	37.806	37.327	37.563	37	37.138	37.295	37.859	37.454	37.055	36.808	36.827	37.08	37.816	34.69	42.58	140	194	0.68	1.43	0.03	0.03	1	10.59	-129.41	-1.559
6	16:56:00	44	Exercise	38.01	0.513	37.293	37.206	36.857	36.624	37.046	37.817	37.363	37.592	37	37.165	37.319	37.872	37.465	37.032	36.827	36.871	37.089	37.826	34.925	42.1475	140	193.2	49.04	84.34	1.66	1.874	1.129	603.73	463.73	5.587
6	16:57:00	45	Exercise	38.098	0.601	37.319	37.227	36.9	36.633	37.071	37.893	37.375	37.625	37.046	37.2	37.349	37.949	37.486	37.076	36.843	36.886	37.115	37.902	35.05	41.975
6	16:58:00	46	Recovery	38.1	0.603	37.31	37.229	36.963	36.728	37.1	37.9	37.409	37.625	37.094	37.273	37.384	37.957	37.401	37.039	36.851	36.915	37.086	37.897	35.2525	41.725
6	16:59:00	47	Recovery	38.1	0.603	37.238	37.165	37.12	36.777	37.1	37.9	37.361	37.594	37.15	37.371	37.391	37.958	37.211	36.937	36.816	37.051	37.018	37.884	35.405	41.3075
6	17:00:00	48	Recovery	38.1	0.603	37.109	37.053	37.203	36.771	37.043	37.889	37.294	37.525	37.242	37.415	37.377	37.955	37.066	36.774	36.822	37.088	36.934	37.867	35.505	41.1075
6	17:01:00	49	Recovery	38.1	0.603	36.996	36.926	37.216	36.773	36.974	37.875	37.246	37.438	37.178	37.498	37.34	37.948	36.91	36.64	36.821	37.109	36.851	37.85	35.52	41.05
6	17:02:00	50	Recovery	38.1	0.603	36.896	36.807	37.149	36.77	36.895	37.859	37.165	37.35	37.09	37.573	37.287	37.937	36.763	36.554	36.816	37.048	36.768	37.834	35.2875	41.4775
6	17:03:00	51	Recovery	38.07	0.573	36.781	36.692	37.038	36.723	36.794	37.815	37.071	37.256	36.971	37.575	37.207	37.897	36.657	36.503	36.81	36.947	36.699	37.796	34.9675	42.25
6	17:04:00	52	Recovery	38.005	0.508	36.64	36.573	36.955	36.683	36.691	37.742	36.94	37.142	36.834	37.575	37.106	37.825	36.563	36.449	36.781	36.867	36.633	37.731	34.7375	42.745
6	17:05:00	53	Recovery	38	0.503	36.511	36.447	36.872	36.639	36.59	37.718	36.8	37.027	36.7	37.517	36.992	37.798	36.498	36.412	36.729	36.791	36.577	37.715	34.505	43.22
6	17:06:00	54	Recovery	38	0.503	36.395	36.333	36.697	36.519	36.462	37.692	36.69	36.919	36.625	37.346	36.877	37.775	36.461	36.364	36.58	36.634	36.49	37.698	34.425	43.4675
6	17:07:00	55	Recovery	38	0.503	36.273	36.213	36.589	36.342	36.332	37.666	36.554	36.79	36.529	37.119	36.733	37.747	36.34	36.285	36.384	36.594	36.383	37.677	34.555	43.12
6	17:08:00	56	Recovery	37.995	0.498	36.166	36.101	36.509	36.239	36.23	37.642	36.432	36.669	36.384	36.967	36.6	37.716	36.252	36.211	36.22	36.548	36.292	37.654	34.765	42.645
6	17:09:00	57	Recovery	37.968	0.471	36.079	36.04	36.436	36.136	36.15	37.605	36.342	36.598	36.269	36.825	36.501	37.675	36.147	36.132	36.065	36.445	36.186	37.612	34.965	42.05
6	17:10:00	58	Recovery	37.96	0.463	35.986	35.989	36.375	36.031	36.074	37.583	36.258	36.544	36.194	36.7	36.42	37.652	36.033	36.075	35.95	36.395	36.101	37.588	35.1725	41.5175
6	17:11:00	59	Recovery	37.902	0.405	35.915	35.915	36.339	35.922	36.001	37.522	36.167	36.479	36.188	36.59	36.349	37.591	35.891	35.978	35.801	36.31	35.983	37.518	35.33	41.0525
6	17:12:00	60	Recovery	37.9	0.403	35.891	35.891	36.336	35.852	35.972	37.514	36.125	36.438	36.188	36.513	36.309	37.582	35.872	35.965	35.747	36.316	35.964	37.513	35.31	41.04
7	12:53:00	1	Rest	36.9	0	34.575	33.95	32.573	33.092	33.69	36.258	34.832	34.298	32.657	33.09	33.888	36.298	35.001	34.374	32.807	33.098	33.993	36.319	35.1375	41.46
7	12:54:00	2	Rest	36.9	0	34.711	34.105	32.733	33.271	33.846	36.289	35.017	34.482	32.819	33.282	34.07	36.334	35.11	34.479	32.912	33.225	34.104	36.341	35.28	41.225
7	12:55:00	3	Rest	36.9	0	34.865	34.268	32.891	33.431	34.005	36.321	35.167	34.681	32.984	33.452	34.242	36.368	35.132	34.683	33.026	33.347	34.219	36.364	35.405	40.9925
7	12:56:00	4	Rest	36.9	0	35.012	34.413	33.032	33.567	34.147	36.349	35.288	34.846	33.129	33.609	34.388	36.398	35.213	34.769	33.13	33.449	34.311	36.382	35.3775	41.0825
7	12:57:00	5	Rest	36.9	0	35.135	34.538	33.159	33.68	34.27	36.374	35.392	34.984	33.263	33.729	34.511	36.422	35.303	34.882	33.28	33.553	34.422	36.404	35.135	41.6975
7	12:58:00	6	Rest	36.9	0	35.232	34.63	33.269	33.765	34.366	36.393	35.469	35.092	33.367	33.842	34.61	36.442	35.398	34.962	33.341	33.651	34.507	36.421	34.9075	42.25
7	12:59:00	7	Rest	36.9	0	35.306	34.698	33.351	33.839	34.439	36.408	35.548	35.15	33.45	33.919	34.683	36.457	35.489	35.03	33.449	33.768	34.599	36.44	34.705	42.6575
7	13:00:00	8	Rest	36.9	0	35.365	34.757	33.442	33.903	34.506	36.421	35.6	35.196	33.538	33.996	34.746	36.469	35.6	35.104	33.558	33.864	34.696	36.459	34.51	43.185
7	13:01:00	9	Rest	36.9	0	35.406	34.823	33.523	33.959	34.565	36.433	35.659	35.254	33.636	34.063	34.814	36.483	35.674	35.202	33.661	33.943	34.784	36.477	34.3625	43.57
7	13:02:00	10	Rest	36.9	0	35.443	34.913	33.597	34.003	34.627	36.445	35.698	35.338	33.721	34.115	34.878	36.496	35.713	35.375	33.75	34.018	34.88	36.496	34.4375	43.3625
7	13:03:00	11	Rest	36.9	0	35.485	34.994	33.675	34.051	34.689	36.458	35.727	35.421	33.8	34.159	34.936	36.507	35.73	35.452	33.833	34.075	34.936	36.507	34.615	42.9375
7	13:04:00	12	Rest	36.9	0	35.515	35.078	33.747	34.106	34.749	36.47	35.786	35.515	33.883	34.219	35.011	36.522	35.68	35.479	33.823	34.07	34.926	36.505	34.8025	42.495
7	13:05:00	13	Rest	36.9	0	35.582	35.134	33.818	34.159	34.81	36.482	35.838	35.563	33.959	34.277	35.067	36.533	35.754	35.446	33.886	34.088	34.955	36.511	34.985	42.1
7	13:06:00	14	Rest	36.9	0	35.669	35.181	33.885	34.211	34.874	36.495	35.907	35.623	34.034	34.336	35.133	36.547	35.786	35.452	33.94	34.125	34.984	36.517	35.115	41.7425
7	13:07:00	15	Rest	36.9	0	35.74	35.209	33.953	34.263	34.928	36.506	35.963	35.625	34.094	34.396	35.174	36.555	35.841	35.428	33.968	34.163	35.007	36.521	35.195	41.395
7	13:08:00		Transfer	36.9		35.791	35.25	34.017	34.315	34.979	36.516	36.004	35.688	34.127	34.444	35.222	36.564	35.89	35.45	34.032	34.206	35.05	36.53	35.36	41.135
7	13:09:00		Transfer	36.9		35.836	35.311	34.069	34.364	35.031	36.526	36.046	35.715	34.186	34.5	35.266	36.573	35.904	35.5	34.059	34.238	35.08	36.536	35.4775	40.9175
7	13:10:00		Transfer	36.9		35.886	35.381	34.108	34.408	35.083	36.537	36.1	35.786	34.207	34.563	35.32	36.584	35.951	35.588	34.072	34.297	35.135	36.547	35.4375	41.0325
7	13:11:00		Transfer	36.9		35.94	35.447	34.126	34.44	35.129	36.546	36.155	35.832	34.25	34.606	35.367	36.593	36.004	35.62	34.073	34.331	35.168	36.554	35.2125	41.5975
7	13:12:00	16	Exercise	36.9	0	35.992	35.481	34.172	34.471	35.171	36.554	36.206	35.875	34.267	34.625	35.403	36.601	36.029	35.636	34.126	34.363	35.198	36.56	34.945	42.3325	139.2	91.5	24.15	27.89	1.088	0.832	0.806	362.7	223.5	3.336
7	13:13:00	17	Exercise	36.9	0	36.024	35.506	34.234	34.544	35.215	36.563	36.225	35.875	34.33	34.677	35.431	36.606	36.06	35.69	34.226	34.512	35.273	36.575	34.72	42.89	186	110.2	23.2	45.94	2.105	1.74	0.824	712.56	526.6	7.86
7	13:14:00	18	Exercise	36.9	0	36.045	35.526	34.337	34.68	35.274	36.575	36.225	35.875	34.438	34.784	35.474	36.615	36.121	35.731	34.323	34.728	35.366	36.593	34.4925	43.3925	175	110.7	24.15	52.61	2.137	2.065	0.967	748.15	573.15	8.555
7	13:15:00	19	Exercise	36.9	0	36.071	35.54	34.475	34.853	35.349	36.59	36.248	35.881	34.588	34.931	35.543	36.629	36.165	35.763	34.465	34.921	35.456	36.611	34.3525	43.68	168.8	108.4	23.43	51.3	2.085	2.028	0.972	731.28	562.45	8.395
7	13:16:00	20	Exercise	36.905	0.005	36.108	35.561	34.646	35.03	35.436	36.611	36.288	35.928	34.782	35.107	35.642	36.652	36.228	35.821	34.701	35.288	35.612	36.646	34.4825	43.4175	165	107	23.03	49.29	1.993	1.936	0.971	698.8	533.8	7.967
7	13:17:00	21	Exercise	36.992	0.092	36.158	35.6	34.829	35.199	35.533	36.7	36.323	35.955	34.994	35.311	35.744	36.742	36.231	35.797	34.894	35.394	35.666	36.726	34.6875	43.04	160.6	105.8	25	50.14	1.901	1.895	0.997	670.55	509.92	7.611
7	13:18:00	22	Exercise	37	0.1	36.246	35.69	35.016	35.35	35.654	36.731	36.415	36.048	35.223	35.515	35.887	36.777	36.298	35.885	34.843	35.37	35.697	36.739	34.89	42.6575	160	106.5	22.48	46.79	1.868	1.848	0.989	657.6	497.6	7.427
7	13:19:00	23	Exercise	37.022	0.122	36.386	35.801	35.196	35.467	35.789	36.775	36.544	36.173	35.456	35.69	36.044	36.826	36.383	35.958	34.987	35.47	35.793	36.776	35.0325	42.5375	160	106.3	23.51	48.58	1.85	1.899	1.026	657.03	497.03	7.418
7	13:20:00	24	Exercise	37.1	0.2	36.559	35.946	35.381	35.555	35.939	36.868	36.692	36.323	35.669	35.84	36.206	36.921	36.479	36.047	35.243	35.577	35.922	36.864	35.13	42.3025	160	107.7	23.24	47.34	1.841	1.868	1.015	652	492	7.343
7	13:21:00	25	Exercise	37.142	0.242	36.718	36.079	35.572	35.628	36.079	36.929	36.827	36.448	35.869	35.963	36.349	36.983	36.595	36.139	35.542	35.643	36.057	36.925	35.26	42.175	160	107.7	22.91	47.33	1.847	1.871	1.013	654.01	494.01	7.373
7	13:22:00	26	Exercise	37.2	0.3	36.838	36.185	35.745	35.687	36.193	36.999	36.94	36.527	36.056	36.05	36.462	37.052	36.691	36.167	35.388	35.652	36.065	36.973	35.285	42.18	159.9	108.3	22.55	46.8	1.859	1.874	1.008	657.28	497.41	7.424
7	13:23:00	27	Exercise	37.237	0.337	36.931	36.264	35.902	35.737	36.286	37.047	37.023	36.586	36.194	36.121	36.546	37.098	36.761	36.173	35.715	35.755	36.174	37.024	35.44	42.0475	157	107.7	23.14	48.13	1.843	1.898	1.03	655.12	498.12	7.435
7	13:24:00	28	Exercise	37.3	0.4	37.004	36.333	36.039	35.764	36.361	37.112	37.094	36.625	36.319	36.186	36.617	37.163	36.799	36.177	35.887	35.873	36.245	37.089	35.3675	42.325	155.6	108.2	23.4	48.35	1.83	1.897	1.037	651.38	495.77	7.399
7	13:25:00	29	Exercise	37.355	0.455	37.044	36.362	36.153	35.767	36.406	37.165	37.132	36.688	36.417	36.188	36.667	37.217	36.819	36.179	35.999	35.896	36.278	37.14	35.095	43.19	155	107.7	22.77	48.25	1.819	1.887	1.037	647.58	492.58	7.352
7	13:26:00	30	Exercise	37.4	0.5	37.067	36.382	36.249	35.753	36.435	37.207	37.163	36.688	36.496	36.188	36.692	37.258	36.883	36.181	36.111	35.913	36.324	37.185	34.815	43.98	155	108.9	24.28	50.31	1.817	1.92	1.057	649.9	494.9	7.386
7	13:27:00	31	Exercise	37.423	0.523	37.071	36.402	36.312	35.725	36.449	37.228	37.163	36.688	36.557	36.188	36.704	37.28	36.859	36.2	36.175	35.907	36.334	37.205	34.6425	44.605	155	106.9	23.76	47.81	1.811	1.85	1.022	642.56	487.56	7.277
7	13:28:00	32	Exercise	37.5	0.6	37.06	36.398	36.352	35.681	36.444	37.289	37.163	36.688	36.577	36.188	36.708	37.342	36.859	36.174	36.218	35.857	36.325	37.265	34.465	45.185	155	108	23.87	48.64	1.847	1.882	1.019	654.94	499.94	7.462
7	13:29:00	33	Exercise	37.5	0.6	37.068	36.426	36.376	35.656	36.455	37.291	37.163	36.688	36.625	36.175	36.715	37.343	36.894	36.194	36.257	35.849	36.348	37.27	34.3075	45.78	155	109	24.47	49.62	1.819	1.881	1.034	647.12	492.12	7.345
7	13:30:00	34	Exercise	37.57	0.67	37.066	36.414	36.415	35.64	36.455	37.347	37.163	36.688	36.627	36.14	36.709	37.398	36.934	36.218	36.341	35.856	36.385	37.333	34.3825	45.82	152.5	108.5	23.38	48.76	1.831	1.871	1.022	649.71	497.19	7.421
7	13:31:00	35	Exercise	37.6	0.7	37.058	36.417	36.433	35.627	36.455	37.371	37.108	36.64	36.68	36.125	36.685	37.417	36.921	36.186	36.396	35.833	36.378	37.356	34.5775	44.855	152	107.9	24.06	49.68	1.799	1.87	1.04	640.82	488.82	7.296
7	13:32:00	36	Exercise	37.602	0.702	37.07	36.356	36.466	35.628	36.447	37.371	37.108	36.65	36.692	36.125	36.691	37.42	36.874	36.02	36.332	35.777	36.29	37.339	34.7675	44.245	151.6	109.4	26.49	52.13	1.848	1.912	1.035	657.69	506.07	7.553
7	13:33:00	37	Exercise	37.67	0.77	37.071	36.343	36.492	35.656	36.454	37.427	37.1	36.688	36.748	36.173	36.721	37.48	36.726	35.955	36.305	35.737	36.213	37.379	34.9275	43.9725	150	108.3	24.89	49.95	1.83	1.871	1.022	649.43	499.43	7.454
7	13:34:00	38	Exercise	37.7	0.8	37.068	36.365	36.487	35.681	36.464	37.453	37.1	36.688	36.763	36.188	36.727	37.505	36.673	35.962	36.314	35.733	36.2	37.4	35.11	43.5875	150	109	24.82	48.19	1.791	1.819	1.016	634.56	484.56	7.232
7	13:35:00	39	Exercise	37.708	0.808	37.063	36.374	36.492	35.71	36.471	37.461	37.1	36.709	36.813	36.233	36.752	37.517	36.642	35.97	36.326	35.722	36.193	37.405	35.215	43.3775	150	107.8	25.15	48.38	1.778	1.829	1.029	631.83	481.83	7.191
7	13:36:00	40	Exercise	37.783	0.883	37.056	36.356	36.483	35.731	36.466	37.52	37.1	36.75	36.813	36.25	36.768	37.58	36.624	35.919	36.331	35.724	36.174	37.461	35.3725	43.075	150	109.2	25.12	47.57	1.803	1.808	1.002	636.81	486.81	7.266
7	13:37:00	41	Exercise	37.8	0.9	37.05	36.3	36.481	35.735	36.448	37.53	37.1	36.75	36.821	36.273	36.774	37.595	36.592	35.898	36.332	35.715	36.156	37.471	35.3075	43.2325	150	108.6	23.28	47.11	1.817	1.833	1.009	642.57	492.57	7.352
7	13:38:00	42	Exercise	37.8	0.9	37.034	36.235	36.449	35.709	36.412	37.522	37.1	36.723	36.827	36.313	36.775	37.595	36.605	35.884	36.438	35.778	36.19	37.478	35.17	43.455	150	109.4	25.6	49.13	1.761	1.844	1.047	628.52	478.52	7.142
7	13:39:00	43	Exercise	37.8	0.9	37.008	36.17	36.41	35.656	36.367	37.513	37.046	36.688	36.813	36.309	36.745	37.589	36.636	35.903	36.481	35.793	36.217	37.483	35.0325	43.905	150	111.2	24.21	45.03	1.756	1.754	0.999	619.6	469.6	7.009
7	13:40:00	44	Exercise	37.817	0.917	36.99	36.122	36.379	35.6	36.329	37.519	37.038	36.688	36.813	36.269	36.734	37.6	36.622	35.963	36.428	35.809	36.223	37.498	34.895	44.1525	150	109.4	22.84	45.69	1.782	1.813	1.018	631.49	481.49	7.186
7	13:41:00	45	Exercise	37.892	0.992	36.983	36.116	36.352	35.524	36.305	37.574	37.038	36.684	36.792	36.252	36.725	37.658	36.725	36.015	36.493	35.824	36.285	37.57	34.8125	44.4625	150	112.3	24.5	46.46	1.774	1.802	1.017	628.46	478.46	7.141
7	13:42:00	46	Recovery	37.9	1	36.957	36.109	36.34	35.489	36.285	37.577	37.023	36.627	36.75	36.25	36.695	37.659	36.72	36.089	36.575	35.825	36.322	37.584	34.9275	44.25
7	13:43:00	47	Recovery	37.9	1	36.926	36.066	36.371	35.462	36.264	37.573	36.956	36.617	36.803	36.25	36.682	37.656	36.608	35.987	36.519	35.772	36.236	37.567	35.1175	43.8675
7	13:44:00	48	Recovery	37.9	1	36.87	35.989	36.357	35.423	36.214	37.563	36.879	36.54	36.771	36.242	36.628	37.646	36.52	35.91	36.51	35.673	36.166	37.553	35.325	43.4325
7	13:45:00	49	Recovery	37.9	1	36.77	35.881	36.278	35.359	36.123	37.545	36.8	36.444	36.644	36.169	36.536	37.627	36.445	35.855	36.54	35.638	36.125	37.545	35.4975	43.0625
7	13:46:00	50	Recovery	37.9	1	36.657	35.787	36.213	35.28	36.032	37.526	36.692	36.309	36.423	36.111	36.407	37.601	36.267	35.749	36.415	35.662	36.02	37.524	35.575	42.9675
7	13:47:00	51	Recovery	37.9	1	36.54	35.65	36.036	35.18	35.9	37.5	36.579	36.146	36.167	36.046	36.26	37.572	36.207	35.605	36.368	35.664	35.95	37.51	35.4975	43.18
7	13:48:00	52	Recovery	37.9	1	36.413	35.507	35.751	35.017	35.73	37.466	36.475	36	35.859	35.959	36.106	37.541	36.134	35.515	36.244	35.653	35.874	37.495	35.3375	43.38
7	13:49:00	53	Recovery	37.9	1	36.292	35.33	35.483	34.845	35.552	37.43	36.413	35.871	35.594	35.821	35.968	37.514	35.989	35.411	36.118	35.598	35.763	37.473	35.165	43.67
7	13:50:00	54	Recovery	37.9	1	36.131	35.154	35.269	34.67	35.373	37.395	36.352	35.7	35.396	35.7	35.835	37.487	35.944	35.385	36.02	35.513	35.705	37.461	35.025	43.6825
7	13:51:00	55	Recovery	37.9	1	35.944	35.026	35.115	34.539	35.222	37.364	36.277	35.517	35.261	35.588	35.708	37.462	35.817	35.239	35.938	35.429	35.59	37.438	34.8875	43.785
7	13:52:00	56	Recovery	37.9	1	35.838	34.875	34.996	34.416	35.096	37.339	36.171	35.428	35.157	35.492	35.609	37.442	35.823	35.263	35.862	35.37	35.572	37.434	34.94	43.8025
7	13:53:00	57	Recovery	37.9	1	35.771	34.712	34.892	34.284	34.98	37.316	36.065	35.375	35.084	35.392	35.527	37.425	35.822	35.111	35.785	35.286	35.494	37.419	35.12	43.2725
7	13:54:00	58	Recovery	37.9	1	35.705	34.598	34.934	34.177	34.913	37.303	36.038	35.311	35.063	35.313	35.48	37.416	35.892	34.968	35.712	35.099	35.42	37.404	35.2625	42.7375
7	13:55:00	59	Recovery	37.895	0.995	35.65	34.507	35.148	34.076	34.892	37.294	35.967	35.246	35.115	35.275	35.442	37.404	35.815	34.882	35.722	35.005	35.355	37.387	35.3875	42.2725
7	13:56:00	60	Recovery	37.85	0.95	35.633	34.469	35.273	34	34.885	37.257	35.913	35.188	35.188	35.25	35.418	37.364	35.777	34.808		34.93			35.45	41.89
8	15:37:00	1	Rest	37.565	0	35.216	35.227	34.102	33.749	34.703	36.993	35.519	35.325	34.277	33.802	34.869	37.026	35.362	35.204	33.992	33.682	34.705	36.993	35.855	38.9375
8	15:38:00	2	Rest	37.508	-0.057	35.356	35.311	34.212	33.901	34.823	36.971	35.638	35.396	34.402	33.95	34.981	37.003	35.496	35.284	34.093	33.809	34.815	36.97	35.95	38.945
8	15:39:00	3	Rest	37.5	-0.065	35.507	35.4	34.339	34.033	34.947	36.989	35.767	35.469	34.527	34.098	35.096	37.019	35.65	35.354	34.192	33.932	34.926	36.985	35.8475	39.22
8	15:40:00	4	Rest	37.5	-0.065	35.621	35.482	34.439	34.15	35.049	37.01	35.884	35.546	34.644	34.225	35.203	37.041	35.77	35.422	34.299	34.066	35.03	37.006	35.6225	39.9
8	15:41:00	5	Rest	37.5	-0.065	35.72	35.548	34.523	34.244	35.134	37.027	35.994	35.627	34.737	34.33	35.3	37.06	35.883	35.521	34.442	34.197	35.149	37.03	35.445	40.2725
8	15:42:00	6	Rest	37.5	-0.065	35.808	35.61	34.613	34.326	35.213	37.043	36.073	35.698	34.819	34.413	35.378	37.076	36.001	35.609	34.572	34.322	35.262	37.052	35.2075	41.0075
8	15:43:00	7	Rest	37.5	-0.065	35.908	35.673	34.735	34.397	35.301	37.06	36.152	35.771	34.898	34.5	35.457	37.091	36.137	35.707	34.675	34.421	35.372	37.074	35.0725	41.5025
8	15:44:00	8	Rest	37.5	-0.065	35.986	35.737	34.828	34.468	35.376	37.075	36.25	35.844	34.989	34.577	35.542	37.108	36.213	35.803	34.823	34.49	35.468	37.094	35.1375	41.6725
8	15:45:00	9	Rest	37.493	-0.072	36.04	35.794	34.917	34.534	35.44	37.083	36.313	35.902	35.075	34.65	35.61	37.117	36.193	35.816	34.792	34.518	35.464	37.088	35.3175	41.15
8	15:46:00	10	Rest	37.473	-0.092	36.099	35.856	35.018	34.598	35.51	37.081	36.363	35.973	35.146	34.723	35.674	37.114	36.198	35.849	34.836	34.542	35.49	37.077	35.4325	41.095
8	15:47:00	11	Rest	37.462	-0.103	36.175	35.93	35.128	34.666	35.59	37.087	36.434	36.075	35.233	34.788	35.757	37.121	36.229	35.911	34.9	34.581	35.538	37.077	35.5475	40.98
8	15:48:00	12	Rest	37.4	-0.165	36.227	36.003	35.218	34.742	35.661	37.052	36.496	36.169	35.319	34.856	35.835	37.087	36.25	35.963	34.98	34.633	35.586	37.037	35.6775	40.73
8	15:49:00	13	Rest	37.4	-0.165	36.288	36.081	35.25	34.813	35.723	37.065	36.571	36.263	35.385	34.94	35.915	37.103	36.288	35.993	34.99	34.667	35.616	37.043	35.8075	40.59
8	15:50:00	14	Rest	37.4	-0.165	36.327	36.128	35.246	34.852	35.756	37.071	36.621	36.336	35.423	35	35.972	37.114	36.281	36.04	35.001	34.69	35.634	37.047	35.745	40.65
8	15:51:00	15	Rest	37.4	-0.165	36.318	36.152	35.232	34.871	35.762	37.072	36.663	36.375	35.423	35.002	35.996	37.119	36.29	36.063		34.709			35.6075	41.0225
8	15:52:00		Transfer	37.4		36.317	36.174	35.277	34.896	35.782	37.076	36.663	36.428	35.423	35.05	36.022	37.124	36.321	36.107		34.784			35.44	41.4875
8	15:53:00		Transfer	37.4		36.308	36.186	35.249	34.915	35.781	37.076	36.663	36.438	35.408	35.063	36.025	37.125	36.387	36.156	35.126	34.817	35.752	37.07	35.2425	42.51
8	15:54:00		Transfer	37.383		36.251	36.191	35.177	34.929	35.754	37.057	36.615	36.398	35.36	35.063	35.988	37.104	36.35	36.198	35.109	34.883	35.763	37.059	35.115	42.8675
8	15:55:00		Transfer	37.3		36.219	36.198	35.169	34.983	35.756	36.991	36.563	36.375	35.317	35.104	35.966	37.033	36.334	36.227	35.086	34.939	35.773	36.995	35.1475	42.97
8	15:56:00	16	Exercise	37.3	-0.265	36.181	36.203	35.169	35.057	35.76	36.992	36.538	36.375	35.298	35.159	35.965	37.033	36.322	36.237	35.05	35.041	35.786	36.997	35.28	42.81	100	116.5	21.67	22.89	1.065	0.775	0.732	351.66	251.71	3.356
8	15:57:00	17	Exercise	37.3	-0.265	36.164	36.206	35.154	35.153	35.772	36.994	36.536	36.375	35.3	35.236	35.98	37.036	36.27	36.211	35.06	35.157	35.788	36.998	35.445	42.41	120	131.1	23.93	31.81	1.434	1.153	0.804	482.8	362.8	4.837
8	15:58:00	18	Exercise	37.3	-0.265	36.197	36.225	35.201	35.326	35.832	37.006	36.536	36.4	35.362	35.369	36.027	37.045	36.235	36.201	35.067	35.308	35.806	37.001	35.5675	42.23	120	136.9	22.21	34.83	1.557	1.385	0.889	535.27	415.27	5.537
8	15:59:00	19	Exercise	37.305	-0.26	36.256	36.258	35.308	35.545	35.925	37.029	36.559	36.452	35.446	35.548	36.102	37.064	36.26	36.269	35.209	35.508	35.902	37.024	35.67	41.8775	120	138	22.04	36.23	1.579	1.489	0.943	549.7	429.7	5.729
8	16:00:00	20	Exercise	37.388	-0.177	36.383	36.337	35.449	35.795	36.065	37.124	36.64	36.538	35.55	35.771	36.217	37.154	36.364	36.365	35.289	35.761	36.029	37.116	35.735	41.915	120	138.9	23.9	38.94	1.612	1.56	0.968	564.69	444.69	5.929
8	16:01:00	21	Exercise	37.4	-0.165	36.5	36.422	35.606	36.054	36.209	37.162	36.748	36.642	35.679	36.007	36.354	37.191	36.46	36.428	35.44	36.029	36.16	37.152	35.6475	42.1675	120.9	141.9	23.91	39.14	1.551	1.54	0.992	546.61	425.74	5.677
8	16:02:00	22	Exercise	37.4	-0.165	36.565	36.478	35.762	36.274	36.32	37.184	36.815	36.702	35.806	36.227	36.462	37.212	36.503	36.439	35.621	36.272	36.261	37.172	35.4925	42.4325	122	144.5	29.11	47.08	1.679	1.72	1.022	595.99	473.99	6.32
8	16:03:00	23	Exercise	37.4	-0.165	36.605	36.483	35.903	36.44	36.395	37.199	36.85	36.717	35.931	36.396	36.536	37.227	36.566	36.451	35.783	36.48	36.358	37.192	35.36	42.575	122	146.6	27.07	41.83	1.6	1.57	0.981	562.13	440.13	5.869
8	16:04:00	24	Exercise	37.4	-0.165	36.635	36.496	36.027	36.573	36.459	37.212	36.85	36.748	36.044	36.54	36.596	37.239	36.651	36.505	35.999	36.655	36.477	37.215	35.2325	42.77	123.6	150.6	26.33	40.78	1.577	1.545	0.98	553.8	430.18	5.736
8	16:05:00	25	Exercise	37.4	-0.165	36.681	36.506	36.131	36.672	36.517	37.223	36.902	36.75	36.142	36.657	36.655	37.251	36.718	36.55	36.106	36.795	36.561	37.232	35.1775	42.785	125	149.4	24.74	41.26	1.618	1.603	0.991	569.86	444.86	5.931
8	16:06:00	26	Exercise	37.413	-0.152	36.689	36.532	36.223	36.744	36.559	37.243	36.913	36.75	36.229	36.744	36.693	37.269	36.759	36.568	36.228	36.875	36.618	37.254	35.305	42.495	125	149.2	27.35	42.02	1.618	1.61	0.996	570.52	445.52	5.94
8	16:07:00	27	Exercise	37.483	-0.082	36.716	36.548	36.315	36.804	36.603	37.307	36.932	36.798	36.329	36.83	36.751	37.337	36.743	36.564	36.302	36.915	36.635	37.314	35.45	42.07	125	152	29.82	50.12	1.729	1.836	1.062	619.16	494.16	6.589
8	16:08:00	28	Exercise	37.5	-0.065	36.749	36.588	36.41	36.848	36.653	37.331	36.975	36.823	36.419	36.898	36.803	37.361	36.72	36.545	36.346	36.929	36.634	37.327	35.645	41.6625	125	149.9	30.01	46.87	1.661	1.725	1.04	591.5	466.5	6.22
8	16:09:00	29	Exercise	37.5	-0.065	36.777	36.609	36.496	36.892	36.693	37.339	37.015	36.875	36.516	36.957	36.862	37.372	36.731	36.497	36.378	36.946	36.633	37.327	35.8025	41.2625	125	152.6	27.79	46.01	1.74	1.756	1.009	615.59	490.59	6.541
8	16:10:00	30	Exercise	37.5	-0.065	36.791	36.644	36.57	36.944	36.733	37.347	37.038	36.907	36.6	37.021	36.907	37.381	36.745	36.522	36.427	36.986	36.663	37.333	35.74	41.5875	125	155.7	34.34	51.41	1.745	1.829	1.049	622.94	497.94	6.639
8	16:11:00	31	Exercise	37.5	-0.065	36.803	36.672	36.632	36.974	36.764	37.353	37.048	36.938	36.669	37.063	36.942	37.388	36.797	36.539	36.505	37.045	36.711	37.342	35.6125	42.04	125	154.4	28.48	44.92	1.69	1.686	0.999	596.27	471.27	6.284
8	16:12:00	32	Exercise	37.5	-0.065	36.806	36.685	36.668	36.996	36.78	37.356	37.063	36.938	36.725	37.115	36.968	37.394	36.822	36.58	36.578	37.092	36.754	37.351	35.4825	42.315	125	154	29.13	47.18	1.714	1.744	1.018	607.42	482.42	6.432
8	16:13:00	33	Exercise	37.518	-0.047	36.793	36.686	36.692	37.014	36.785	37.372	37.038	36.938	36.735	37.125	36.965	37.408	36.838	36.607	36.626	37.105	36.779	37.371	35.3475	42.59	125	149.8	24.57	39.65	1.558	1.526	0.981	547.36	422.36	5.631
8	16:14:00	34	Exercise	37.595	0.03	36.798	36.685	36.711	37.017	36.79	37.434	37.036	36.938	36.769	37.125	36.971	37.47	36.883	36.65	36.681	37.151	36.826	37.441	35.2275	42.9675	125	152.8	22.41	45.22	1.788	1.765	0.987	629.23	504.23	6.723
8	16:15:00	35	Exercise	37.6	0.035	36.79	36.675	36.728	37.012	36.787	37.437	36.988	36.938	36.798	37.125	36.962	37.472	36.923	36.666	36.763	37.169	36.863	37.453	35.13	43.285	123.4	152.3	27.78	49.77	1.759	1.827	1.038	626.56	503.12	6.708
8	16:16:00	36	Exercise	37.6	0.035	36.789	36.671	36.736	37	36.785	37.437	36.981	36.938	36.798	37.125	36.96	37.472	36.958	36.694	36.81	37.167	36.891	37.458	35.1025	43.51	123	152.7	28.68	48.24	1.743	1.758	1.01	616.33	493.33	6.578
8	16:17:00	37	Exercise	37.6	0.035	36.808	36.678	36.742	36.984	36.791	37.438	37.034	36.938	36.798	37.125	36.976	37.475	36.942	36.69	36.785	37.105	36.867	37.453	35.21	43.2	120.4	154.6	32.91	53.72	1.753	1.844	1.052	626.3	505.93	6.746
8	16:18:00	38	Exercise	37.6	0.035	36.834	36.701	36.75	36.98	36.806	37.441	37.038	36.95	36.831	37.125	36.988	37.478	36.976	36.7	36.789	37.057	36.872	37.454	35.395	42.7425	120	157.7	34.55	53.18	1.774	1.817	1.024	629.77	509.77	6.797
8	16:19:00	39	Exercise	37.608	0.043	36.845	36.731	36.754	36.99	36.822	37.451	37.057	37	36.86	37.125	37.014	37.489	36.962	36.699	36.771	37.052	36.863	37.459	35.595	42.265	120	154.7	30.93	47.53	1.747	1.703	0.976	612.99	492.99	6.573
8	16:20:00	40	Exercise	37.652	0.087	36.864	36.731	36.74	37.008	36.828	37.487	37.098	37	36.889	37.125	37.032	37.528	36.921	36.653	36.758	37.017	36.827	37.487	35.7575	41.955	118.6	155.6	35.13	55.6	1.814	1.833	1.011	641.81	523.21	6.976
8	16:21:00	41	Exercise	37.698	0.133	36.896	36.695	36.737	37.018	36.828	37.524	37.1	36.998	36.923	37.159	37.046	37.568	36.903	36.621	36.749	36.972	36.801	37.519	35.845	41.675	115	153.8	32.86	50.02	1.773	1.705	0.962	620.06	505.06	6.734
8	16:22:00	42	Exercise	37.7	0.135	36.91	36.608	36.74	37.031	36.81	37.522	37.138	36.955	36.923	37.188	37.05	37.57	36.882	36.596	36.733	36.957	36.781	37.516	35.995	41.3625	112	155.5	38.75	54.02	1.695	1.708	1.008	599.25	487.25	6.497
8	16:23:00	43	Exercise	37.7	0.135	36.915	36.507	36.737	37.038	36.782	37.516	37.163	36.94	36.971	37.188	37.063	37.573	36.845	36.558	36.714	36.921	36.748	37.51	36.0825	41.1725	112	154	36.57	55.03	1.666	1.723	1.04	592.82	480.82	6.411
8	16:24:00	44	Exercise	37.7	0.135	36.915	36.404	36.728	37.055	36.752	37.51	37.163	36.915	36.985	37.188	37.058	37.572	36.84	36.537	36.706	36.938	36.742	37.508	36.0425	41.22	111.5	155	35.04	50.47	1.674	1.661	0.997	589.67	478.21	6.376
8	16:25:00	45	Exercise	37.71	0.145	36.926	36.312	36.704	37.056	36.724	37.513	37.163	36.852	36.985	37.188	37.039	37.576	36.87	36.532	36.715	36.948	36.753	37.519	35.8975	41.53	110	134.5	38.39	50.8	1.63	1.595	0.98	572.42	462.42	6.166
8	16:26:00	46	Recovery	37.78	0.215	36.886	36.195	36.693	37.061	36.675	37.559	37.163	36.754	36.937	37.188	37	37.624	36.893	36.479	36.754	36.994	36.761	37.576	35.7525	41.8475
8	16:27:00	47	Recovery	37.798	0.233	36.81	36.069	36.722	37.033	36.615	37.562	37.163	36.633	36.923	37.188	36.961	37.631	36.877	36.429	36.794	37.024	36.756	37.59	35.6125	42.095
8	16:28:00	48	Recovery	37.8	0.235	36.669	35.98	36.722	36.909	36.521	37.544	37.109	36.538	36.923	37.119	36.902	37.62	36.787	36.396	36.825	36.924	36.705	37.581	35.4875	42.215
8	16:29:00	49	Recovery	37.8	0.235	36.497	35.905	36.673	36.763	36.408	37.522	36.984	36.442	36.883	37.015	36.807	37.601	36.685	36.359	36.843	36.839	36.65	37.57	35.37	42.1725
8	16:30:00	50	Recovery	37.8	0.235	36.363	35.812	36.609	36.651	36.304	37.501	36.867	36.315	36.817	36.913	36.7	37.58	36.624	36.326	36.82	36.765	36.602	37.56	35.28	42.1225
8	16:31:00	51	Recovery	37.8	0.235	36.243	35.706	36.551	36.576	36.21	37.482	36.754	36.184	36.739	36.827	36.595	37.559	36.554	36.249	36.791	36.722	36.544	37.549	35.2575	42.02
8	16:32:00	52	Recovery	37.8	0.235	36.153	35.622	36.553	36.55	36.153	37.471	36.654	36.08	36.675	36.76	36.507	37.541	36.453	36.183	36.729	36.713	36.479	37.536	35.3675	41.7225
8	16:33:00	53	Recovery	37.8	0.235	36.081	35.577	36.542	36.521	36.11	37.462	36.563	36.013	36.673	36.719	36.451	37.53	36.36	36.136	36.728	36.67	36.428	37.526	35.565	41.13
8	16:34:00	54	Recovery	37.8	0.235	36.056	35.563	36.492	36.489	36.082	37.456	36.538	35.952	36.673	36.688	36.419	37.524	36.344	36.083	36.699	36.622	36.392	37.518	35.705	40.605
8	16:35:00	55	Recovery	37.802	0.237	36.055	35.559	36.434	36.45	36.061	37.454	36.538	35.938	36.669	36.669	36.41	37.523	36.31	36.066	36.617	36.553	36.347	37.511	35.8475	40.0475
8	16:36:00	56	Recovery	37.8	0.235	36.04	35.497	36.369	36.408	36.017	37.443	36.538	35.902	36.612	36.625	36.38	37.516	36.259	35.985	36.565	36.497	36.285	37.497	35.9675	39.5325
8	16:37:00	57	Recovery	37.8	0.235	36.051	35.511	36.38	36.387	36.022	37.444	36.552	35.875	36.61	36.625	36.375	37.515	36.192	35.963	36.473	36.451	36.231	37.486	35.8975	39.4425
8	16:38:00	58	Recovery	37.8	0.235	36.064	35.532	36.374	36.345	36.023	37.445	36.598	35.825	36.61	36.6	36.369	37.514	36.186	35.981	36.471	36.402	36.225	37.485	35.7425	39.6375
8	16:39:00	59	Recovery	37.8	0.235	36.058	35.525	36.359	36.29	36.005	37.441	36.567	35.813	36.61	36.563	36.349	37.51	36.195	36.001	36.48	36.356	36.226	37.485	35.58	39.8525
8	16:40:00	60	Recovery	37.8	0.235	36.063	35.492	36.352	36.25	35.987	37.437	36.538	35.813	36.61	36.563	36.34	37.508	36.205	35.99	36.477	36.312	36.216	37.483	35.49	40.06
9	15:40:00	1	Rest	37.4	0	35.145	35.455	33.98	34.299	34.836	36.887	35.171	35.623	34.094	34.309	34.919	36.904	35.052	35.516	33.901	34.237	34.798	36.88	35.265	38.18
9	15:41:00	2	Rest	37.4	0	35.254	35.581	34.107	34.424	34.957	36.911	35.284	35.734	34.232	34.448	35.041	36.928	35.152	35.646	34.027	34.354	34.915	36.903	35.1325	38.9025
9	15:42:00	3	Rest	37.402	0.002	35.336	35.669	34.204	34.521	35.046	36.931	35.375	35.846	34.34	34.552	35.145	36.95	35.258	35.72	34.123	34.461	35.01	36.923	35.04	38.975
9	15:43:00	4	Rest	37.4	0	35.43	35.754	34.298	34.602	35.135	36.947	35.459	35.93	34.429	34.642	35.231	36.966	35.353	35.821	34.229	34.554	35.109	36.942	34.9725	38.82
9	15:44:00	5	Rest	37.4	0	35.501	35.824	34.371	34.661	35.204	36.961	35.532	36.008	34.509	34.688	35.301	36.98	35.447	35.898	34.326	34.654	35.199	36.96	34.8975	38.7625
9	15:45:00	6	Rest	37.4	0	35.567	35.884	34.443	34.715	35.267	36.973	35.594	36.071	34.583	34.756	35.368	36.994	35.53	35.98	34.406	34.721	35.278	36.976	34.9	38.77
9	15:46:00	7	Rest	37.4	0	35.616	35.924	34.5	34.783	35.319	36.984	35.657	36.127	34.642	34.861	35.436	37.007	35.587	35.994	34.453	34.783	35.321	36.984	34.9975	38.33
9	15:47:00	8	Rest	37.4	0	35.676	35.945	34.552	34.844	35.365	36.993	35.715	36.188	34.7	34.971	35.505	37.021	35.631	35.993	34.483	34.833	35.35	36.99	35.1175	37.955
9	15:48:00	9	Rest	37.4	0	35.754	36.016	34.631	34.898	35.437	37.007	35.779	36.236	34.757	35	35.556	37.031	35.668	35.987	34.515	34.852	35.37	36.994	35.185	37.78
9	15:49:00	10	Rest	37.4	0	35.826	36.107	34.715	34.935	35.51	37.022	35.85	36.292	34.846	35	35.612	37.042	35.724	36.075	34.573	34.86	35.426	37.005	35.2825	37.4175
9	15:50:00	11	Rest	37.4	0	35.893	36.211	34.777	34.952	35.577	37.035	35.915	36.379	34.898	35.04	35.676	37.055	35.779	36.137	34.634	34.869	35.475	37.015	35.2875	37.26
9	15:51:00	12	Rest	37.4	0	35.951	36.303	34.816	34.961	35.632	37.046	35.977	36.463	34.95	35.063	35.735	37.067	35.852	36.217	34.692	34.905	35.54	37.028	35.1675	37.3025
9	15:52:00	13	Rest	37.4	0	35.994	36.317	34.858	34.954	35.656	37.051	36.002	36.488	34.99	35.063	35.757	37.071	35.895	36.232	34.742	34.909	35.568	37.034	35.0425	37.43
9	15:53:00	14	Rest	37.4	0	36.031	36.318	34.905	34.949	35.675	37.055	36.059	36.492	35.013	35.063	35.78	37.076	35.953	36.292	34.784	34.937	35.617	37.043	34.9375	37.64
9	15:54:00	15	Rest	37.4	0	36.057	36.319	34.932	34.946	35.688	37.058	36.063	36.5	35.05	35.063	35.792	37.078	36.027	36.337	34.83	34.994	35.674	37.055	34.835	37.8175
9	15:55:00		Transfer	37.4		36.092	36.332	34.986	34.948	35.714	37.063	36.117	36.5	35.115	35.063	35.821	37.084	36.081	36.338	34.88	34.993	35.7	37.06	34.8975	37.6925
9	15:56:00		Transfer	37.4		36.123	36.352	35.014	34.98	35.742	37.068	36.131	36.506	35.138	35.102	35.839	37.088	36.098	36.327	34.882	35.035	35.711	37.062	34.9625	37.5275
9	15:57:00		Transfer	37.4		36.163	36.38	35.041	34.998	35.771	37.074	36.188	36.559	35.138	35.125	35.877	37.095	36.118	36.345	34.898	35.06	35.731	37.066	35.075	37.27
9	15:58:00		Transfer	37.402		36.199	36.381	35.016	35.013	35.78	37.077	36.238	36.569	35.138	35.165	35.903	37.102	36.163	36.316	34.865	35.096	35.736	37.069	35.155	37.345
9	15:59:00		Transfer	37.407		36.237	36.379	34.99	35.029	35.789	37.083	36.296	36.625	35.125	35.188	35.939	37.113	36.196	36.311	34.802	35.07	35.726	37.071	35.185	37.41
9	16:00:00		Transfer	37.417		36.283	36.368	35.005	35.059	35.808	37.095	36.327	36.625	35.09	35.194	35.943	37.122	36.237	36.283	34.743	35.031	35.711	37.075	35.275	37.175
9	16:01:00	16	Exercise	37.423	0.023	36.343	36.401	35.035	35.102	35.851	37.109	36.375	36.629	35.138	35.25	35.979	37.134	36.266	36.283	34.786	35.056	35.733	37.085	35.2875	37.2275	138.5	104.5	16.69	29.03	1.522	0.855	0.569	481.76	343.23	3.613
9	16:02:00	17	Exercise	37.457	0.057	36.393	36.439	35.024	35.156	35.886	37.142	36.419	36.686	35.138	35.284	36.016	37.168	36.311	36.316	34.776	35.175	35.778	37.121	35.1675	37.4775	170	125	22.76	45.49	2.161	1.548	0.71	711.81	541.81	5.703
9	16:03:00	18	Exercise	37.498	0.098	36.446	36.48	35.042	35.271	35.94	37.187	36.469	36.702	35.171	35.356	36.057	37.21	36.358	36.357	34.835	35.382	35.858	37.17	35.06	37.935	170	133.7	29	62.97	2.295	2.147	0.936	797.6	627.6	6.606
9	16:04:00	19	Exercise	37.5	0.1	36.48	36.509	35.142	35.41	36.007	37.201	36.5	36.75	35.221	35.45	36.109	37.222	36.415	36.388	35	35.584	35.957	37.191	34.925	38.0825	170	138.9	33	72.93	2.29	2.369	1.036	814.87	644.87	6.788
9	16:05:00	20	Exercise	37.5	0.1	36.513	36.542	35.259	35.552	36.079	37.216	36.5	36.756	35.29	35.536	36.142	37.228	36.441	36.448	35.174	35.742	36.05	37.21	34.805	38.515	170	143	33.14	77.07	2.284	2.433	1.065	818.71	648.71	6.829
9	16:06:00	21	Exercise	37.5	0.1	36.583	36.619	35.361	35.689	36.17	37.234	36.538	36.819	35.384	35.627	36.209	37.242	36.55	36.531	35.31	35.863	36.159	37.232	34.755	38.605	170	145.5	34.88	78.72	2.311	2.429	1.051	825.57	655.57	6.901
9	16:07:00	22	Exercise	37.5	0.1	36.706	36.735	35.452	35.816	36.286	37.257	36.6	36.911	35.481	35.717	36.293	37.259	36.664	36.684	35.401	36.018	36.288	37.258	34.735	38.705	170	149.1	33.65	76.63	2.309	2.384	1.033	821.36	651.36	6.856
9	16:08:00	23	Exercise	37.517	0.117	36.854	36.873	35.536	35.947	36.415	37.296	36.732	37.05	35.594	35.796	36.413	37.296	36.785	36.844	35.464	36.105	36.402	37.294	34.885	38.605	170	151.4	34.02	78.97	2.414	2.506	1.038	859.73	689.73	7.26
9	16:09:00	24	Exercise	37.582	0.182	36.965	36.996	35.648	36.082	36.534	37.372	36.842	37.184	35.704	35.863	36.521	37.37	36.843	36.953	35.513	36.201	36.482	37.362	35.02	38.4075	165.6	157.1	35.57	83.55	2.475	2.633	1.064	886.61	721.01	7.59
9	16:10:00	25	Exercise	37.6	0.2	37.076	37.086	35.776	36.213	36.646	37.409	36.982	37.323	35.819	35.95	36.645	37.409	36.927	37.028	35.614	36.31	36.571	37.394	35.1125	38.3075	160	158.2	35.86	84.61	2.442	2.618	1.073	876.6	716.6	7.543
9	16:11:00	26	Exercise	37.6	0.2	37.148	37.163	35.894	36.317	36.735	37.427	37.096	37.43	35.94	36.023	36.75	37.43	36.991	37.068	35.673	36.375	36.627	37.405	35.1575	38.3075	155.2	158.1	35.7	83.28	2.427	2.554	1.053	867.1	711.93	7.494
9	16:12:00	27	Exercise	37.6	0.2	37.189	37.23	35.993	36.406	36.806	37.441	37.171	37.521	36.048	36.096	36.836	37.447	37.015	37.132	35.771	36.491	36.696	37.419	35.1825	38.385	153.9	159.5	37.22	84.99	2.401	2.541	1.059	859.03	705.11	7.422
9	16:13:00	28	Exercise	37.612	0.212	37.22	37.263	36.065	36.459	36.85	37.459	37.205	37.59	36.142	36.125	36.892	37.468	37.054	37.191	35.865	36.563	36.759	37.441	35.09	38.715	150	159.7	36.24	79.45	2.369	2.415	1.019	840.06	690.06	7.264
9	16:14:00	29	Exercise	37.693	0.293	37.237	37.294	36.11	36.479	36.877	37.53	37.25	37.642	36.221	36.18	36.948	37.544	37.114	37.241	35.968	36.614	36.823	37.519	34.935	39.0975	148.5	160.8	37.58	82.74	2.401	2.476	1.032	853.65	705.14	7.422
9	16:15:00	30	Exercise	37.7	0.3	37.24	37.316	36.087	36.479	36.88	37.536	37.25	37.688	36.263	36.175	36.969	37.554	37.185	37.314	36.037	36.685	36.894	37.539	34.85	39.3775	145	161.9	37.67	82.23	2.362	2.448	1.037	840.81	695.81	7.324
9	16:16:00	31	Exercise	37.7	0.3	37.242	37.333	35.949	36.471	36.857	37.531	37.25	37.688	36.263	36.125	36.959	37.552	37.222	37.371	36.085	36.722	36.939	37.548	34.7475	39.7	140.6	162.3	36.65	79.26	2.349	2.367	1.008	830.61	689.96	7.263
9	16:17:00	32	Exercise	37.743	0.343	37.23	37.332	35.839	36.459	36.828	37.56	37.25	37.688	36.263	36.125	36.959	37.586	37.237	37.39	36.082	36.737	36.952	37.585	34.76	39.775	140	162.2	38.41	80.18	2.277	2.321	1.018	807.3	667.3	7.024
9	16:18:00	33	Exercise	37.8	0.4	37.231	37.314	35.81	36.445	36.814	37.603	37.25	37.688	36.263	36.125	36.959	37.632	37.264	37.403	36.059	36.764	36.965	37.633	34.825	39.825	140	161.9	36.87	79.23	2.283	2.304	1.01	807.61	667.61	7.028
9	16:19:00	34	Exercise	37.8	0.4	37.188	37.277	35.827	36.436	36.792	37.598	37.233	37.669	36.271	36.125	36.95	37.63	37.256	37.391	36.051	36.756	36.956	37.631	34.93	39.595	140	162.9	37.22	82.58	2.267	2.339	1.032	806.18	666.18	7.012
9	16:20:00	35	Exercise	37.823	0.423	37.142	37.233	35.852	36.434	36.77	37.613	37.178	37.621	36.319	36.125	36.928	37.644	37.223	37.357	36.068	36.723	36.932	37.645	35.05	39.5375	140	163.3	38.41	80.38	2.258	2.29	1.014	799.74	659.74	6.945
9	16:21:00	36	Exercise	37.9	0.5	37.129	37.162	35.888	36.428	36.751	37.67	37.125	37.565	36.325	36.125	36.897	37.699	37.168	37.337	36.083	36.668	36.901	37.7	35.1375	39.435	140	167.8	35.76	80.9	2.368	2.395	1.011	838.1	698.1	7.348
9	16:22:00	37	Exercise	37.9	0.5	37.208	37.148	35.942	36.438	36.783	37.677	37.171	37.563	36.325	36.125	36.91	37.702	37.227	37.346	36.096	36.727	36.937	37.707	35.19	39.32	135.8	167.1	36.62	79.9	2.277	2.354	1.034	810.13	674.29	7.098
9	16:23:00	38	Exercise	37.9	0.5	37.239	37.128	35.989	36.43	36.794	37.679	37.188	37.532	36.325	36.125	36.906	37.701	37.294	37.365	36.143	36.794	36.985	37.717	35.125	39.485	135	168.3	37.74	80.79	2.223	2.314	1.041	792.22	657.22	6.918
9	16:24:00	39	Exercise	37.9	0.5	37.227	37.102	36.002	36.413	36.782	37.676	37.182	37.488	36.306	36.111	36.884	37.697	37.313	37.393	36.19	36.813	37.013	37.723	34.985	39.9475	135	168.6	37.98	81.69	2.271	2.333	1.027	806.59	671.59	7.069
9	16:25:00	40	Exercise	37.917	0.517	37.166	37.037	35.998	36.389	36.738	37.681	37.102	37.413	36.263	36.063	36.82	37.697	37.316	37.403	36.223	36.816	37.024	37.738	34.8825	40.325	135	167.4	36.56	79.88	2.322	2.365	1.019	823.24	688.24	7.245
9	16:26:00	41	Exercise	37.985	0.585	37.182	37.001	35.995	36.381	36.73	37.734	37.063	37.358	36.213	36.032	36.775	37.743	37.237	37.427	36.269	36.737	37	37.788	34.79	40.5425	134.4	170.2	37.63	81.67	2.357	2.404	1.02	835.99	701.55	7.385
9	16:27:00	42	Exercise	38	0.6	37.198	36.982	35.978	36.34	36.718	37.744	37.063	37.313	36.131	35.998	36.739	37.748	37.216	37.473	36.292	36.716	37.008	37.802	34.7975	40.6675	130	170.2	38.52	81.52	2.316	2.374	1.025	822.3	692.3	7.287
9	16:28:00	43	Exercise	38	0.6	37.223	36.975	35.96	36.323	36.716	37.743	37.063	37.279	35.948	35.938	36.68	37.736	37.21	37.458	36.237	36.71	36.99	37.798	34.875	40.65	128	167.6	37.11	79.57	2.343	2.37	1.012	829.18	701.15	7.381
9	16:29:00	44	Exercise	38	0.6	37.229	36.972	35.94	36.3	36.709	37.742	37.094	37.25	35.804	35.923	36.649	37.73	37.189	37.445	36.214	36.689	36.971	37.794	34.9925	40.3625	125	165.8	36.18	79.07	2.334	2.353	1.008	825.36	700.36	7.372
9	16:30:00	45	Exercise	38	0.6	37.253	36.961	35.934	36.313	36.714	37.743	37.123	37.248	35.721	35.875	36.63	37.726	37.158	37.394	36.164	36.658	36.93	37.786	35.07	40.2975	125	172.9	37.32	83	2.4	2.431	1.013	849.7	724.7	7.628
9	16:31:00	46	Recovery	38	0.6	37.222	36.891	35.899	36.32	36.677	37.735	37.09	37.177	35.663	35.909	36.594	37.719	37.114	37.275	36.063	36.614	36.852	37.77	35.19	40.345
9	16:32:00	47	Recovery	38	0.6	37.085	36.77	36.05	36.334	36.633	37.727	36.94	37.048	35.815	35.938	36.547	37.709	37.014	37.191	36.266	36.514	36.818	37.764	35.2675	40.1925
9	16:33:00	48	Recovery	38.02	0.62	36.933	36.683	36.422	36.305	36.63	37.742	36.761	36.934	36.223	35.938	36.541	37.724	36.923	37.086	36.531	36.423	36.793	37.775	35.195	40.3225
9	16:34:00	49	Recovery	38.095	0.695	36.751	36.584	36.562	36.215	36.556	37.787	36.569	36.788	36.319	35.938	36.458	37.768	36.809	36.991	36.579	36.309	36.718	37.82	35.045	40.675
9	16:35:00	50	Recovery	38.098	0.698	36.592	36.481	36.431	36.117	36.431	37.765	36.402	36.615	36.188	35.883	36.319	37.743	36.727	36.941	36.588	36.227	36.663	37.811	34.9775	40.615
9	16:36:00	51	Recovery	38.075	0.675	36.461	36.4	36.356	36.037	36.337	37.727	36.284	36.498	36.063	35.873	36.222	37.704	36.673	36.878	36.564	36.173	36.613	37.783	34.885	40.77
9	16:37:00	52	Recovery	38	0.6	36.341	36.315	36.263	35.952	36.24	37.648	36.177	36.411	35.992	35.803	36.135	37.627	36.623	36.826	36.513	36.123	36.562	37.712	34.76	40.755
9	16:38:00	53	Recovery	38	0.6	36.224	36.203	36.025	35.865	36.106	37.621	36.08	36.279	35.804	35.729	36.014	37.603	36.56	36.759	36.439	36.06	36.495	37.699	34.67	40.875
9	16:39:00	54	Recovery	38	0.6	36.139	36.086	35.775	35.785	35.98	37.596	36.004	36.18	35.544	35.652	35.894	37.579	36.54	36.655	36.295	36.04	36.425	37.685	34.765	40.835
9	16:40:00	55	Recovery	38	0.6	36.085	35.99	35.585	35.717	35.883	37.577	36	36.115	35.33	35.561	35.812	37.562	36.472	36.505	36.119	35.972	36.311	37.662	34.885	40.545
9	16:41:00	56	Recovery	38	0.6	36.013	35.921	35.436	35.61	35.79	37.558	35.942	36.044	35.154	35.459	35.718	37.544	36.377	36.404	35.972	35.877	36.204	37.641	34.9725	40.3775
9	16:42:00	57	Recovery	38	0.6	35.929	35.884	35.283	35.488	35.698	37.54	35.875	35.981	34.99	35.344	35.624	37.525	36.269	36.321	35.822	35.769	36.095	37.619	35.115	40.145
9	16:43:00	58	Recovery	38	0.6	35.841	35.864	35.132	35.367	35.612	37.522	35.803	35.909	34.832	35.246	35.529	37.506	36.154	36.292	35.676	35.654	36	37.6	35.155	40.115
9	16:44:00	59	Recovery	38	0.6	35.718	35.824	34.991	35.227	35.506	37.501	35.721	35.854	34.679	35.154	35.439	37.488	36.044	36.245	35.556	35.544	35.907	37.581	35.0875	40.045
9	16:45:00	60	Recovery	38	0.6	35.648	35.789	34.914	35.125	35.439	37.488	35.688	35.813	34.575	35.125	35.39	37.478	35.968	36.218	35.444	35.468	35.838	37.568	35.03	40.11
10	14:33:00	1	Rest	37.898	0	34.748	33.604	33.866	33.602	33.999	37.119	34.869	33.554	33.863	33.561	34.012	37.121	34.788	33.478	33.753	33.476	33.925	37.104	35.3225	40.01
10	14:34:00	2	Rest	37.9	0.002	34.891	33.801	34.051	33.771	34.172	37.154	35.038	33.767	34.061	33.757	34.205	37.161	34.898	33.712	33.921	33.629	34.093	37.139	35.07	40.68
10	14:35:00	3	Rest	37.9	0.002	35.013	33.984	34.205	33.913	34.323	37.185	35.165	33.95	34.225	33.917	34.363	37.193	35.078	33.933	34.071	33.77	34.272	37.174	34.8125	41.4275
10	14:36:00	4	Rest	37.9	0.002	35.096	34.13	34.327	34.018	34.437	37.207	35.265	34.113	34.348	34.036	34.49	37.218	35.138	34.107	34.196	33.89	34.391	37.198	34.5575	42.0275
10	14:37:00	5	Rest	37.895	-0.003	35.14	34.221	34.416	34.103	34.512	37.218	35.313	34.223	34.436	34.138	34.576	37.231	35.177	34.223	34.285	33.999	34.477	37.211	34.455	42.335
10	14:38:00	6	Rest	37.898	0	35.184	34.305	34.488	34.175	34.579	37.234	35.33	34.338	34.498	34.219	34.644	37.247	35.23	34.332	34.367	34.08	34.558	37.23	34.5525	42.1775
10	14:39:00	7	Rest	37.9	0.002	35.237	34.393	34.557	34.238	34.648	37.25	35.375	34.421	34.555	34.284	34.706	37.261	35.305	34.446	34.468	34.157	34.651	37.25	34.705	41.8625
10	14:40:00	8	Rest	37.9	0.002	35.29	34.471	34.631	34.291	34.713	37.263	35.438	34.527	34.627	34.35	34.785	37.277	35.357	34.527	34.529	34.22	34.715	37.263	34.8175	41.5175
10	14:41:00	9	Rest	37.9	0.002	35.354	34.571	34.705	34.357	34.79	37.278	35.494	34.631	34.702	34.419	34.862	37.292	35.429	34.608	34.602	34.262	34.784	37.277	34.9725	41.25
10	14:42:00	10	Rest	37.87	-0.028	35.425	34.664	34.792	34.419	34.869	37.27	35.567	34.731	34.79	34.486	34.945	37.285	35.468	34.682	34.662	34.305	34.838	37.264	34.74	42.085
10	14:43:00	11	Rest	37.847	-0.051	35.493	34.754	34.868	34.484	34.944	37.266	35.638	34.836	34.863	34.546	35.024	37.282	35.502	34.737	34.698	34.327	34.876	37.253	34.5925	42.5325
10	14:44:00	12	Rest	37.818	-0.08	35.559	34.835	34.936	34.549	35.015	37.258	35.698	34.919	34.923	34.617	35.093	37.273	35.536	34.793	34.732	34.349	34.915	37.238	34.57	42.7875
10	14:45:00	13	Rest	37.8	-0.098	35.628	34.926	35.002	34.609	35.088	37.258	35.758	35.017	34.988	34.68	35.166	37.273	35.578	34.894	34.775	34.388	34.974	37.235	34.64	42.5925
10	14:46:00	14	Rest	37.802	-0.096	35.692	35.014	35.075	34.666	35.16	37.273	35.821	35.104	35.063	34.74	35.238	37.289	35.606	34.964	34.817	34.414	35.017	37.245	34.7225	42.065
10	14:47:00	15	Rest	37.895	-0.003	35.741	35.093	35.142	34.707	35.22	37.36	35.875	35.196	35.123	34.792	35.304	37.377	35.612	35	34.881	34.434	35.046	37.325	34.8425	41.77
10	14:48:00		Transfer	37.878		35.79	35.167	35.203	34.737	35.275	37.358	35.907	35.273	35.182	34.823	35.355	37.374	35.665	35.063	34.928	34.444	35.093	37.321	35.01	41.37
10	14:49:00		Transfer	37.867		35.835	35.226	35.251	34.776	35.323	37.358	35.973	35.344	35.198	34.875	35.41	37.375	35.745	35.126	34.982	34.499	35.157	37.325	35.0875	41.1625
10	14:50:00	16	Exercise	37.838	-0.06	35.861	35.263	35.319	34.803	35.362	37.343	36	35.404	35.298	34.877	35.456	37.362	35.814	35.168	35.023	34.547	35.209	37.312	35.025	41.3125	105	115.1	22.35	26.5	0.911	0.81	0.887	313.11	208.11	3.153
10	14:51:00	17	Exercise	37.828	-0.07	35.867	35.31	35.301	34.856	35.385	37.34	36.01	35.463	35.26	34.928	35.48	37.359	35.844	35.204	35.056	34.632	35.252	37.313	34.86	41.5875	110	128.6	25.55	38.05	1.291	1.283	0.992	455.08	345.08	5.228
10	14:52:00	18	Exercise	37.843	-0.055	35.896	35.363	35.308	34.962	35.432	37.361	36.061	35.515	35.25	34.979	35.519	37.378	35.889	35.247	35.117	34.822	35.329	37.34	34.745	41.8175	110.6	134.1	25.06	41.39	1.336	1.435	1.073	479.83	369.21	5.594
10	14:53:00	19	Exercise	37.845	-0.053	35.955	35.445	35.366	35.094	35.512	37.378	36.084	35.584	35.305	35.082	35.577	37.391	35.971	35.361	35.217	35.043	35.452	37.366	34.615	42.13	115	137.9	25.65	45.1	1.426	1.541	1.081	512.85	397.85	6.028
10	14:54:00	20	Exercise	37.887	-0.011	36.027	35.547	35.472	35.231	35.613	37.432	36.138	35.663	35.406	35.188	35.659	37.441	36.087	35.475	35.354	35.248	35.589	37.427	34.49	42.46	115	141.6	27.47	48.76	1.457	1.596	1.096	525.88	410.88	6.225
10	14:55:00	21	Exercise	37.9	0.002	36.148	35.717	35.608	35.357	35.753	37.471	36.215	35.781	35.534	35.313	35.768	37.474	36.281	35.631	35.535	35.449	35.77	37.474	34.5125	42.54	115	144.7	31.11	50.72	1.457	1.559	1.07	522.76	407.76	6.178
10	14:56:00	22	Exercise	37.9	0.002	36.285	35.975	35.77	35.494	35.931	37.506	36.325	35.952	35.679	35.461	35.911	37.502	36.461	35.827	35.706	35.609	35.949	37.51	34.6375	42.325	116.9	148.5	29.44	51.61	1.471	1.58	1.075	528.27	411.33	6.232
10	14:57:00	23	Exercise	37.9	0.002	36.398	36.236	35.947	35.631	36.106	37.541	36.44	36.163	35.829	35.623	36.071	37.534	36.554	36.054	35.89	35.77	36.114	37.543	34.785	42.155	117	150.1	32.36	53.57	1.46	1.585	1.086	525.82	408.82	6.194
10	14:58:00	24	Exercise	37.9	0.002	36.492	36.446	36.139	35.776	36.264	37.573	36.546	36.377	35.992	35.792	36.234	37.567	36.634	36.232	36.08	35.893	36.255	37.571	34.9775	41.8475	117.3	150.5	31.15	51.89	1.434	1.528	1.067	513.91	396.61	6.009
10	14:59:00	25	Exercise	37.905	0.007	36.58	36.627	36.32	35.915	36.409	37.606	36.648	36.575	36.138	35.944	36.383	37.601	36.675	36.34	36.215	36.009	36.349	37.594	35.09	41.685	120	152	31.45	52.66	1.479	1.548	1.046	527.79	407.79	6.179
10	15:00:00	26	Exercise	37.987	0.089	36.647	36.757	36.487	36.044	36.527	37.695	36.727	36.752	36.282	36.077	36.516	37.692	36.709	36.403	36.338	36.087	36.418	37.673	35.4425	41.285	120	152.4	29.76	50.86	1.461	1.521	1.041	520.69	400.69	6.071
10	15:01:00	27	Exercise	38	0.102	36.702	36.864	36.646	36.158	36.631	37.726	36.805	36.907	36.421	36.202	36.638	37.728	36.669	36.415	36.402	36.096	36.425	37.685	35.63	41.2325	120	154.7	32.35	54.33	1.457	1.559	1.07	522.62	402.62	6.1
10	15:02:00	28	Exercise	38	0.102	36.752	36.956	36.791	36.264	36.724	37.745	36.865	37.038	36.563	36.309	36.745	37.749	36.618	36.42	36.466	36.11	36.427	37.685	35.825	40.84	120	156	32.43	54.31	1.463	1.557	1.064	524.26	404.26	6.125
10	15:03:00	29	Exercise	38.017	0.119	36.809	37.051	36.926	36.345	36.812	37.776	36.923	37.157	36.688	36.409	36.843	37.782	36.641	36.475	36.555	36.155	36.477	37.709	36.0975	40.35	120	158.9	32.22	54.59	1.471	1.563	1.064	526.75	406.75	6.163
10	15:04:00	30	Exercise	38.1	0.202	36.868	37.132	37.054	36.423	36.896	37.859	37.004	37.254	36.813	36.49	36.938	37.868	36.643	36.49	36.635	36.214	36.51	37.782	36.205	39.135	120	160.5	31.08	54.68	1.462	1.558	1.065	524.05	404.05	6.122
10	15:05:00	31	Exercise	38.1	0.202	36.934	37.213	37.172	36.488	36.976	37.875	37.084	37.35	36.932	36.573	37.031	37.886	36.687	36.559	36.715	36.251	36.567	37.793	36	39.6225	123.1	159.2	34.31	54.28	1.413	1.517	1.074	507.3	384.25	5.822
10	15:06:00	32	Exercise	38.103	0.205	36.972	37.263	37.266	36.518	37.028	37.888	37.125	37.413	37.021	36.625	37.091	37.901	36.705	36.62	36.803	36.294	36.617	37.806	35.77	40.1225	124	161.2	32.22	55.53	1.477	1.563	1.057	528.48	404.48	6.128
10	15:07:00	33	Exercise	38.183	0.285	37.004	37.298	37.349	36.524	37.065	37.96	37.15	37.438	37.08	36.625	37.117	37.97	36.743	36.659	36.894	36.323	36.664	37.879	35.5225	40.6925	124	162.1	32.27	55.22	1.496	1.586	1.061	535.42	411.42	6.234
10	15:08:00	34	Exercise	38.2	0.302	37.035	37.323	37.42	36.518	37.095	37.979	37.188	37.444	37.133	36.631	37.143	37.989	36.796	36.707	36.95	36.34	36.709	37.902	35.2825	41.125	124	159.9	31.49	53.09	1.474	1.534	1.04	525.35	401.35	6.081
10	15:09:00	35	Exercise	38.25	0.352	37.034	37.33	37.473	36.489	37.102	38.02	37.188	37.45	37.188	36.625	37.154	38.031	36.848	36.752	37.031	36.372	36.761	37.952	35.1	41.5925	124	158.2	32.54	55.56	1.508	1.593	1.056	539.22	415.22	6.291
10	15:10:00	36	Exercise	38.3	0.402	37.022	37.333	37.513	36.449	37.099	38.06	37.188	37.438	37.19	36.625	37.151	38.07	36.89	36.814	37.091	36.399	36.809	38.002	34.935	41.9375	124	163.9	33.79	57.99	1.545	1.651	1.068	554.16	430.16	6.518
10	15:11:00	37	Exercise	38.3	0.402	37.017	37.344	37.548	36.409	37.1	38.06	37.188	37.438	37.244	36.611	37.159	38.072	36.939	36.861	37.187	36.426	36.862	38.012	34.955	41.8475	124	162.8	32.91	55.51	1.5	1.57	1.046	535.35	411.35	6.233
10	15:12:00	38	Exercise	38.343	0.445	37.007	37.356	37.589	36.373	37.101	38.095	37.188	37.438	37.25	36.563	37.15	38.105	36.993	36.884	37.225	36.439	36.896	38.054	35.18	41.445	122.7	156.6	32.05	57.13	1.557	1.641	1.055	556.58	433.87	6.574
10	15:13:00	39	Exercise	38.4	0.502	37.034	37.371	37.627	36.344	37.116	38.143	37.205	37.438	37.294	36.563	37.164	38.153	37.01	36.915	37.259	36.434	36.916	38.103	35.375	41.1125	120	160.3	32.94	55.48	1.484	1.57	1.059	530.95	410.95	6.227
10	15:14:00	40	Exercise	38.4	0.502	37.064	37.384	37.666	36.326	37.133	38.147	37.25	37.444	37.313	36.563	37.183	38.157	37.065	36.939	37.297	36.428	36.946	38.109	35.4325	40.745	120	161.5	34.65	55.68	1.441	1.538	1.068	516.56	396.56	6.008
10	15:15:00	41	Exercise	38.403	0.505	37.092	37.381	37.705	36.304	37.144	38.151	37.277	37.473	37.365	36.563	37.211	38.165	37.09	36.973	37.346	36.425	36.973	38.117	35.505	40.3	120	159.2	32.34	53.36	1.456	1.512	1.039	518.49	398.49	6.038
10	15:16:00	42	Exercise	38.475	0.577	37.106	37.391	37.734	36.279	37.151	38.21	37.313	37.498	37.375	36.563	37.231	38.226	37.121	36.968	37.376	36.442	36.99	38.178	35.645	40.08	120	161.2	35.66	56.89	1.492	1.537	1.03	530.33	410.33	6.217
10	15:17:00	43	Exercise	38.5	0.602	37.129	37.407	37.764	36.252	37.164	38.233	37.313	37.5	37.425	36.563	37.242	38.248	37.122	36.973	37.391	36.416	36.99	38.198	35.615	40.27	120	164.8	33.13	56.94	1.486	1.561	1.051	530.7	410.7	6.223
10	15:18:00	44	Exercise	38.535	0.637	37.159	37.426	37.791	36.228	37.18	38.264	37.313	37.5	37.438	36.563	37.244	38.277	37.134	36.997	37.424	36.37	36.998	38.228	35.38	40.925	120	165.7	34.23	57.28	1.514	1.568	1.037	538.8	418.8	6.345
10	15:19:00	45	Exercise	38.598	0.7	37.184	37.447	37.812	36.206	37.193	38.317	37.332	37.5	37.442	36.563	37.251	38.329	37.237	37.057	37.471	36.427	37.068	38.292	35.1975	41.3575	120	165.2	35.51	56.89	1.501	1.556	1.037	534.39	414.39	6.279
10	15:20:00	46	Recovery	38.6	0.702	37.204	37.417	37.817	36.178	37.185	38.317	37.346	37.496	37.479	36.563	37.261	38.332	37.308	37.07	37.529	36.469	37.113	38.303	34.995	41.9775
10	15:21:00	47	Recovery	38.602	0.704	37.188	37.31	37.827	36.151	37.145	38.31	37.313	37.413	37.513	36.502	37.221	38.325	37.343	37.047	37.602	36.5	37.137	38.309	34.815	42.4925
10	15:22:00	48	Recovery	38.68	0.782	37.117	37.182	37.871	36.102	37.084	38.361	37.244	37.292	37.623	36.498	37.185	38.381	37.249	36.974	37.645	36.512	37.098	38.364	34.63	42.875
10	15:23:00	49	Recovery	38.7	0.802	37.007	37.056	37.903	36.038	37.007	38.361	37.142	37.152	37.688	36.438	37.113	38.383	37.11	36.867	37.623	36.459	37.01	38.362	34.385	42.99
10	15:24:00	50	Recovery	38.7	0.802	36.879	36.935	37.863	35.953	36.907	38.341	37.019	37.019	37.682	36.388	37.025	38.365	37.007	36.809	37.641	36.436	36.96	38.352	34.2925	43.28
10	15:25:00	51	Recovery	38.7	0.802	36.765	36.827	37.783	35.866	36.808	38.322	36.898	36.879	37.577	36.315	36.912	38.342	36.964	36.737	37.634	36.395	36.916	38.343	34.28	43.165
10	15:26:00	52	Recovery	38.7	0.802	36.657	36.739	37.661	35.786	36.708	38.302	36.805	36.765	37.404	36.244	36.8	38.32	36.848	36.668	37.582	36.331	36.838	38.328	34.1975	43.36
10	15:27:00	53	Recovery	38.7	0.802	36.529	36.674	37.527	35.694	36.605	38.281	36.671	36.659	37.246	36.163	36.681	38.296	36.762	36.6	37.504	36.247	36.759	38.312	34.15	43.4325
10	15:28:00	54	Recovery	38.7	0.802	36.385	36.619	37.413	35.601	36.504	38.261	36.492	36.577	37.115	36.075	36.559	38.272	36.612	36.551	37.423	36.156	36.665	38.293	34.085	43.515
10	15:29:00	55	Recovery	38.7	0.802	36.263	36.573	37.336	35.512	36.42	38.244	36.359	36.536	37.021	35.979	36.468	38.254	36.476	36.492	37.35	36.072	36.575	38.275	34.1875	43.135
10	15:30:00	56	Recovery	38.7	0.802	36.154	36.532	37.278	35.427	36.347	38.229	36.254	36.5	36.946	35.907	36.397	38.239	36.384	36.454	37.304	35.996	36.511	38.262	34.47	42.31
10	15:31:00	57	Recovery	38.695	0.797	36.044	36.511	37.234	35.359	36.285	38.213	36.161	36.469	36.896	35.844	36.337	38.223	36.281	36.405	37.242	35.902	36.435	38.243	34.91	41.3025
10	15:32:00	58	Recovery	38.607	0.709	35.965	36.495	37.201	35.31	36.24	38.133	36.084	36.438	36.875	35.813	36.294	38.144	36.182	36.332	37.154	35.808	36.347	38.155	35.465	40.075
10	15:33:00	59	Recovery	38.6	0.702	35.934	36.479	37.191	35.273	36.217	38.123	36.063	36.438	36.875	35.758	36.277	38.135	36.082	36.236	37.092	35.7	36.254	38.131	35.9525	39.105
10	15:34:00	60	Recovery	38.6	0.702	35.906	36.461	37.195	35.266	36.202	38.12	36.063	36.438	36.875	35.75	36.275	38.135	36.015	36.173	37.053	35.614	36.19	38.118	36.17	38.7
11	11:35:00	1	Rest	37.7	0	33.059	33.844	33.062	33.368	33.357	36.831	32.746	33.871	33.154	33.369	33.29	36.818	33.547	34.082	33.461	33.673	33.715	36.903	34.1375	39.9825
11	11:36:00	2	Rest	37.7	0	33.226	33.977	33.236	33.5	33.508	36.862	32.921	34.004	33.327	33.519	33.447	36.849	33.711	34.171	33.572	33.802	33.84	36.928	34.4925	39.18
11	11:37:00	3	Rest	37.7	0	33.388	34.104	33.404	33.625	33.654	36.891	33.115	34.142	33.49	33.657	33.606	36.881	33.815	34.235	33.658	33.889	33.924	36.945	34.64	39.1575
11	11:38:00	4	Rest	37.688	-0.012	33.563	34.223	33.556	33.732	33.793	36.909	33.304	34.265	33.632	33.786	33.754	36.902	33.878	34.335	33.76	33.942	34.004	36.952	34.74	38.665
11	11:39:00	5	Rest	37.62	-0.08	33.698	34.331	33.699	33.833	33.915	36.879	33.484	34.396	33.773	33.9	33.899	36.876	33.934	34.456	33.9	33.973	34.092	36.914	34.6175	38.82
11	11:40:00	6	Rest	37.607	-0.093	33.829	34.426	33.822	33.892	34.019	36.889	33.627	34.496	33.898	33.967	34.01	36.887	34.032	34.513	33.972	33.994	34.157	36.917	34.405	39.2825
11	11:41:00	7	Rest	37.61	-0.09	33.955	34.499	33.934	33.948	34.113	36.911	33.786	34.577	33.992	34.023	34.112	36.91	34.114	34.598	34.07	34.07	34.241	36.936	34.2575	39.5775
11	11:42:00	8	Rest	37.6	-0.1	34.072	34.577	34.032	34.02	34.205	36.921	33.931	34.657	34.092	34.09	34.213	36.923	34.193	34.703	34.203	34.158	34.341	36.948	34.14	39.655
11	11:43:00	9	Rest	37.598	-0.102	34.174	34.652	34.114	34.08	34.287	36.936	34.071	34.736	34.169	34.146	34.305	36.94	34.304	34.782	34.329	34.243	34.44	36.967	33.995	39.98
11	11:44:00	10	Rest	37.583	-0.117	34.277	34.695	34.183	34.134	34.355	36.938	34.198	34.798	34.258	34.188	34.388	36.944	34.418	34.885	34.493	34.313	34.552	36.977	33.85	40.02
11	11:45:00	11	Rest	37.573	-0.127	34.336	34.747	34.245	34.186	34.411	36.941	34.311	34.846	34.332	34.238	34.461	36.951	34.465	34.992	34.599	34.372	34.631	36.985	33.8225	40.165
11	11:46:00	12	Rest	37.555	-0.145	34.366	34.777	34.285	34.209	34.442	36.932	34.379	34.875	34.377	34.25	34.502	36.944	34.497	35.022	34.642	34.399	34.664	36.977	34.0075	39.655
11	11:47:00	13	Rest	37.503	-0.197	34.405	34.796	34.336	34.223	34.472	36.897	34.444	34.915	34.438	34.277	34.551	36.913	34.519	35.011	34.69	34.421	34.681	36.939	34.365	38.805
11	11:48:00	14	Rest	37.505	-0.195	34.463	34.826	34.393	34.251	34.516	36.907	34.521	34.94	34.494	34.313	34.6	36.924	34.509	35.003	34.688	34.375	34.666	36.937	34.955	37.6875
11	11:49:00	15	Rest	37.5	-0.2	34.551	34.877	34.439	34.269	34.57	36.914	34.621	35	34.555	34.35	34.667	36.933	34.514	34.93	34.625	34.324	34.623	36.925	35.4375	36.955
11	11:50:00		Transfer	37.5		34.644	34.944	34.486	34.282	34.63	36.926	34.738	35.067	34.596	34.375	34.736	36.947				34.255			35.86	36.6725
11	11:51:00		Transfer	37.503		34.746	35.013	34.549	34.328	34.703	36.943	34.848	35.146	34.675	34.43	34.819	36.967				34.231			36.2225	36.1425
11	11:52:00		Transfer	37.517		34.865	35.103	34.641	34.385	34.796	36.972	34.967	35.254	34.769	34.481	34.916	36.997				34.191			36.415	36.5975
11	11:53:00		Transfer	37.503		34.974	35.227	34.737	34.465	34.901	36.983	35.111	35.409	34.881	34.555	35.043	37.011			34.869	34.213			36.495	37.1975
11	11:54:00		Transfer	37.507		35.109	35.355	34.835	34.567	35.019	37.009	35.257	35.559	34.973	34.642	35.168	37.039	35.216		34.908	34.259			36.4975	37.095
11	11:55:00		Transfer	37.502		35.221	35.458	34.931	34.628	35.115	37.024	35.375	35.673	35.082	34.688	35.268	37.055	35.278		35.018	34.354			36.155	37.525
11	11:56:00		Transfer	37.5		35.305	35.541	34.97	34.605	35.169	37.034	35.469	35.765	35.125	34.688	35.333	37.067	35.399		35.095	34.429			35.8375	38.0775
11	11:57:00	16	Exercise	37.5	-0.2	35.357	35.597	34.988	34.57	35.198	37.04	35.563	35.813	35.136	34.688	35.377	37.075	35.497		35.094	34.453			35.5775	38.6025	100.6	114.1	23.22	21.28	0.81	0.615	0.786	269.82	169.18	3.133
11	11:58:00	17	Exercise	37.5	-0.2	35.422	35.645	35.008	34.578	35.237	37.047	35.652	35.867	35.171	34.688	35.428	37.086	35.613		35.086	34.477			35.275	39.115	105	136.6	30.68	34.94	1.254	1.097	0.876	429.65	324.65	6.012
11	11:59:00	18	Exercise	37.5	-0.2	35.478	35.706	35.021	34.648	35.289	37.058	35.721	35.921	35.142	34.754	35.472	37.094	35.7		35.135	34.617			35.0625	39.4525	105	138.6	32.51	36.89	1.278	1.247	0.976	448.33	343.33	6.358
11	12:00:00	19	Exercise	37.5	-0.2	35.53	35.768	35.035	34.777	35.352	37.07	35.794	35.963	35.138	34.861	35.527	37.105	35.772		35.197	34.765			34.885	39.795	105	144.6	33.04	39.9	1.304	1.327	1.018	462.16	357.16	6.614
11	12:01:00	20	Exercise	37.5	-0.2	35.579	35.827	35.053	34.953	35.423	37.085	35.863	36.004	35.173	34.996	35.594	37.119	35.876		35.258	34.975			34.7675	40.0575	105	148.9	33.14	40.35	1.278	1.328	1.041	455.26	350.26	6.486
11	12:02:00	21	Exercise	37.547	-0.153	35.625	35.889	35.089	35.182	35.509	37.139	35.94	36.063	35.192	35.154	35.67	37.171	35.964		35.353	35.202			34.83	39.94	105	151.4	34.77	43.25	1.329	1.414	1.067	476.26	371.26	6.875
11	12:03:00	22	Exercise	37.6	-0.1	35.693	35.951	35.149	35.452	35.614	37.203	36.023	36.108	35.271	35.336	35.761	37.232	36.025		35.471	35.423			34.9475	39.735	105	153.2	34.38	41.57	1.314	1.354	1.031	467.14	362.14	6.706
11	12:04:00	23	Exercise	37.6	-0.1	35.794	36.012	35.239	35.716	35.733	37.227	36.121	36.15	35.373	35.54	35.864	37.253	36.119		35.578	35.669			35.0175	39.71	105	154.8	34.81	43.37	1.353	1.387	1.026	480.38	375.38	6.951
11	12:05:00	24	Exercise	37.663	-0.037	35.909	36.072	35.36	35.953	35.857	37.302	36.231	36.196	35.507	35.74	35.978	37.326	36.171	36.072	35.732	35.859	35.991	37.329	35.25	38.6625	105	156.7	35.74	45.44	1.335	1.419	1.063	478.27	373.27	6.912
11	12:06:00	25	Exercise	37.698	-0.002	36.027	36.131	35.498	36.176	35.982	37.355	36.34	36.25	35.654	35.929	36.094	37.377	36.216	36.117	35.885	36.077	36.092	37.377	35.4375	38.19	105	156.2	38.67	48.42	1.365	1.468	1.076	490.49	385.49	7.139
11	12:07:00	26	Exercise	37.73	0.03	36.136	36.187	35.641	36.359	36.097	37.403	36.432	36.311	35.804	36.096	36.203	37.425	36.303	36.203	36.019	36.276	36.211	37.426	35.5325	37.9125	101.5	154.5	40.84	51.02	1.349	1.48	1.101	486.99	385.46	7.138
11	12:08:00	27	Exercise	37.793	0.093	36.232	36.249	35.786	36.523	36.206	37.476	36.515	36.415	35.95	36.252	36.319	37.499	36.272	36.172	36.141	36.411	36.244	37.483	35.4225	38.265	100	152.3	42.88	49.43	1.298	1.396	1.079	466.39	366.39	6.785
11	12:09:00	28	Exercise	37.8	0.1	36.309	36.31	35.916	36.658	36.3	37.5	36.588	36.492	36.092	36.375	36.417	37.523	36.317	36.217	36.263	36.567	36.326	37.505	35.1725	39.0475	100	151.7	42.84	49.07	1.305	1.389	1.065	467.64	367.64	6.808
11	12:10:00	29	Exercise	37.802	0.102	36.361	36.371	36.033	36.771	36.38	37.517	36.629	36.571	36.217	36.484	36.5	37.541	36.446	36.346	36.455	36.76	36.481	37.538	34.95	39.605	100	154	40.17	47.51	1.307	1.375	1.053	466.9	366.9	6.794
11	12:11:00	30	Exercise	37.842	0.142	36.399	36.444	36.138	36.861	36.452	37.564	36.684	36.663	36.298	36.58	36.58	37.589	36.518	36.418	36.61	36.91	36.585	37.59	34.8275	39.8175	100	153.5	43.01	48.94	1.304	1.378	1.06	466.3	366.3	6.783
11	12:12:00	31	Exercise	37.893	0.193	36.424	36.492	36.226	36.919	36.504	37.615	36.688	36.721	36.379	36.648	36.628	37.64	36.576	36.476	36.748	36.985	36.662	37.647	34.855	39.9	100	154.2	43.61	48.15	1.255	1.315	1.05	447.82	347.82	6.441
11	12:13:00	32	Exercise	37.9	0.2	36.445	36.534	36.302	36.968	36.548	37.63	36.688	36.763	36.457	36.702	36.667	37.653	36.577	36.477	36.808	37.069	36.692	37.658	35.0125	39.7525	100	153.8	42.11	48.76	1.313	1.371	1.046	468.2	368.2	6.819
11	12:14:00	33	Exercise	37.9	0.2	36.458	36.591	36.383	37.014	36.594	37.639	36.69	36.823	36.527	36.758	36.711	37.662	36.551	36.451	36.851	37.077	36.686	37.657	35.155	39.775	100	151.6	40.14	46.32	1.333	1.344	1.011	471.47	371.47	6.879
11	12:15:00	34	Exercise	37.903	0.203	36.475	36.631	36.462	37.055	36.635	37.65	36.74	36.881	36.596	36.813	36.768	37.676	36.544	36.444	36.886	37.075	36.689	37.66	35.37	39.285	100	154.4	44.72	49.47	1.289	1.365	1.061	461.26	361.26	6.69
11	12:16:00	35	Exercise	37.943	0.243	36.514	36.651	36.538	37.099	36.677	37.69	36.75	36.938	36.667	36.863	36.812	37.717	36.469	36.369	36.889	37.073	36.644	37.683	35.54	38.88	100	154.3	41.03	47.37	1.333	1.364	1.028	473.06	373.06	6.908
11	12:17:00	36	Exercise	37.995	0.295	36.538	36.676	36.611	37.145	36.715	37.739	36.782	36.99	36.733	36.913	36.861	37.768	36.432	36.332	36.928	37.078	36.63	37.722	35.49	39.05	100	156.1	46.2	51.78	1.312	1.395	1.067	470.07	370.07	6.853
11	12:18:00	37	Exercise	37.998	0.298	36.56	36.686	36.676	37.18	36.745	37.748	36.813	37.019	36.803	36.94	36.898	37.778	36.44	36.34	36.989	37.128	36.657	37.73	35.2625	39.795	100	155.2	44.41	48.91	1.301	1.338	1.03	462.17	362.17	6.707
11	12:19:00	38	Exercise	38	0.3	36.56	36.688	36.725	37.209	36.761	37.752	36.813	37.063	36.846	36.998	36.932	37.786	36.483	36.383	37.053	37.185	36.707	37.741	35.13	40.02	100	153.9	38.6	45.22	1.351	1.333	0.988	475.37	375.37	6.951
11	12:20:00	39	Exercise	38.002	0.302	36.56	36.699	36.769	37.223	36.776	37.757	36.775	37.063	36.875	37	36.926	37.787	36.531	36.431	37.132	37.228	36.76	37.753	34.935	40.3525	100	154.8	44.59	49.78	1.292	1.366	1.061	462.19	362.19	6.707
11	12:21:00	40	Exercise	38.03	0.33	36.554	36.706	36.795	37.231	36.783	37.781	36.75	37.063	36.881	37	36.92	37.808	36.574	36.474	37.183	37.276	36.806	37.785	34.8175	40.6175	100	157.3	43.15	50.46	1.322	1.402	1.062	473.2	373.2	6.911
11	12:22:00	41	Exercise	38.088	0.388	36.527	36.709	36.818	37.234	36.781	37.827	36.75	37.063	36.936	37	36.931	37.857	36.568	36.468	37.249	37.317	36.824	37.835	34.8675	40.5575	100	158.3	46.73	51.85	1.344	1.423	1.061	480.92	380.92	7.054
11	12:23:00	42	Exercise	38.098	0.398	36.521	36.684	36.84	37.238	36.777	37.834	36.723	37.063	36.938	37	36.923	37.863	36.534	36.434	37.274	37.321	36.809	37.84	35.005	40.2575	100	160.5	47.38	52.62	1.315	1.42	1.083	472.87	372.87	6.905
11	12:24:00	43	Exercise	38.1	0.4	36.524	36.663	36.869	37.251	36.78	37.836	36.688	37.063	36.938	37	36.913	37.863	36.506	36.406	37.253	37.284	36.781	37.836	35.27	39.64	100	158.2	46.57	50.77	1.34	1.408	1.054	478.51	378.51	7.009
11	12:25:00	44	Exercise	38.1	0.4	36.542	36.648	36.893	37.266	36.789	37.838	36.688	37.094	36.996	37.04	36.942	37.868	36.441	36.341	37.223	37.267	36.732	37.826	35.4125	39.315	100	161.8	49.48	55.19	1.365	1.472	1.081	490.78	390.78	7.237
11	12:26:00	45	Exercise	38.123	0.423	36.574	36.647	36.928	37.286	36.809	37.86	36.736	37.125	37.01	37.063	36.973	37.893	36.415	36.315	37.225	37.26	36.716	37.842	35.4875	39.0425	100	166.3	50.93	56.65	1.382	1.487	1.076	496.63	396.63	7.345
11	12:27:00	46	Recovery	38.192	0.492	36.599	36.601	36.941	37.3	36.808	37.915	36.75	37.127	37.063	37.063	36.988	37.951	36.395	36.295	37.228	37.262	36.705	37.894	35.305	39.4425
11	12:28:00	47	Recovery	38.2	0.5	36.632	36.46	37.013	37.318	36.794	37.919	36.75	37.1	37.086	37.063	36.985	37.957	36.429	36.329	37.283	37.224	36.729	37.906	35.0925	39.7475
11	12:29:00	48	Recovery	38.2	0.5	36.639	36.367	37.103	37.278	36.778	37.916	36.75	37.04	37.159	37.048	36.978	37.956	36.456	36.356	37.292	37.216	36.745	37.909	34.945	39.9825
11	12:30:00	49	Recovery	38.2	0.5	36.628	36.265	37.139	37.196	36.735	37.907	36.731	36.965	37.188	36.981	36.943	37.949	36.516	36.416	37.295	37.192	36.777	37.915	34.8325	40.2025
11	12:31:00	50	Recovery	38.2	0.5	36.591	36.167	37.137	37.071	36.669	37.894	36.648	36.873	37.152	36.873	36.861	37.932	36.505	36.405	37.282	37.1	36.749	37.91	34.8925	40.1075
11	12:32:00	51	Recovery	38.118	0.418	36.531	36.086	37.116	36.951	36.599	37.814	36.6	36.782	37.125	36.744	36.788	37.852	36.451	36.351	37.242	36.911	36.671	37.829	35.075	39.6075
11	12:33:00	52	Recovery	38.087	0.387	36.453	36.009	37.092	36.829	36.523	37.774	36.527	36.7	37.09	36.613	36.709	37.811	36.368	36.268	37.206	36.757	36.584	37.786	35.2225	39.0875
11	12:34:00	53	Recovery	38.072	0.372	36.38	35.958	37.059	36.708	36.455	37.748	36.45	36.617	37.063	36.494	36.632	37.784	36.259	36.159	37.151	36.647	36.485	37.754	35.4375	38.61
11	12:35:00	54	Recovery	38.073	0.373	36.304	35.881	37.016	36.601	36.379	37.734	36.365	36.538	37.008	36.413	36.555	37.77	36.167	36.067	37.068	36.523	36.389	37.736	35.44	38.3075
11	12:36:00	55	Recovery	38.098	0.398	36.235	35.807	36.974	36.49	36.305	37.74	36.286	36.469	36.973	36.338	36.489	37.776	36.103	36.004	36.998	36.409	36.314	37.741	35.3	38.58
11	12:37:00	56	Recovery	38.098	0.398	36.145	35.747	36.923	36.378	36.228	37.724	36.2	36.4	36.932	36.261	36.419	37.762	36.008	35.908	36.954	36.342	36.234	37.725	35.1575	38.8675
11	12:38:00	57	Recovery	38.067	0.367	36.013	35.686	36.871	36.255	36.135	37.68	36.094	36.336	36.877	36.163	36.337	37.721	35.879	35.779	36.952	36.3	36.148	37.683	34.9575	39.07
11	12:39:00	58	Recovery	38.002	0.302	35.883	35.626	36.809	36.131	36.041	37.609	35.982	36.26	36.815	36.073	36.25	37.651	35.776	35.676	36.932	36.248	36.071	37.616	34.79	39.43
11	12:40:00	59	Recovery	37.985	0.285	35.786	35.549	36.753	36.006	35.953	37.579	35.89	36.184	36.763	35.973	36.169	37.622	35.755	35.655	36.918	36.178	36.042	37.596	34.77	39.85
11	12:41:00	60	Recovery	38	0.3	35.75	35.513	36.727	35.938	35.912	37.582	35.875	36.125	36.75	35.938	36.138	37.628	35.75	35.65	36.866	36.123	36.018	37.604	34.85	39.64
12	14:17:00	1	Rest	37.4	0	34.59	33.472	33.243	33.961	33.86	36.692	34.6	33.777	33.404	33.911	33.976	36.715	34.644	34.208	33.45	33.499	34.045	36.729	35.25	39.81
12	14:18:00	2	Rest	37.4	0	34.75	33.698	33.476	34.155	34.06	36.732	34.754	33.99	33.654	34.136	34.181	36.756	34.711	34.332	33.614	33.65	34.165	36.753	35.3825	39.54
12	14:19:00	3	Rest	37.4	0	34.883	33.897	33.69	34.328	34.238	36.768	34.896	34.179	33.879	34.329	34.364	36.793	34.799	34.433	33.799	33.805	34.29	36.778	35.4475	39.45
12	14:20:00	4	Rest	37.4	0	34.984	34.067	33.874	34.467	34.383	36.797	35.015	34.338	34.064	34.492	34.517	36.823	34.878	34.555	33.967	33.949	34.413	36.803	35.3925	39.5275
12	14:21:00	5	Rest	37.4	0	35.053	34.206	34.04	34.576	34.501	36.82	35.094	34.469	34.235	34.613	34.638	36.848	34.983	34.664	34.147	34.11	34.545	36.829	35.2575	39.9175
12	14:22:00	6	Rest	37.4	0	35.13	34.342	34.198	34.677	34.617	36.843	35.157	34.592	34.385	34.717	34.745	36.869	35.098	34.803	34.331	34.252	34.687	36.857	35.0975	40.2525
12	14:23:00	7	Rest	37.4	0	35.214	34.465	34.357	34.755	34.726	36.865	35.215	34.7	34.543	34.796	34.842	36.888	35.175	34.932	34.536	34.338	34.807	36.881	34.955	40.5275
12	14:24:00	8	Rest	37.4	0	35.286	34.569	34.488	34.798	34.814	36.883	35.275	34.798	34.679	34.852	34.928	36.906	35.273	35.046	34.685	34.432	34.919	36.904	34.8375	40.7525
12	14:25:00	9	Rest	37.4	0	35.323	34.658	34.607	34.866	34.889	36.898	35.321	34.869	34.787	34.875	34.989	36.918	35.358	35.132	34.791	34.523	35.01	36.922	34.85	40.6725
12	14:26:00	10	Rest	37.4	0	35.359	34.746	34.744	34.939	34.968	36.914	35.375	34.961	34.918	34.944	35.073	36.935	35.435	35.195	34.949	34.591	35.097	36.939	34.9175	40.6375
12	14:27:00	11	Rest	37.4	0	35.414	34.839	34.875	34.994	35.05	36.93	35.421	35.034	35.048	35.008	35.148	36.95	35.441	35.22	35.012	34.63	35.127	36.945	34.9925	40.5225
12	14:28:00	12	Rest	37.4	0	35.483	34.935	35	35.066	35.139	36.948	35.471	35.131	35.177	35.075	35.231	36.966	35.472	35.244	35.083	34.646	35.161	36.952	35.105	40.36
12	14:29:00	13	Rest	37.4	0	35.555	35.017	35.132	35.145	35.227	36.965	35.542	35.221	35.302	35.138	35.317	36.983	35.507	35.284	35.166	34.687	35.208	36.962	35.1925	40.385
12	14:30:00	14	Rest	37.4	0	35.64	35.097	35.241	35.217	35.313	36.983	35.629	35.302	35.408	35.192	35.4	37	35.585	35.311	35.236	34.719	35.26	36.972	35.2925	40.135
12	14:31:00	15	Rest	37.4	0	35.744	35.174	35.353	35.29	35.404	37.001	35.725	35.383	35.527	35.256	35.489	37.018	35.688	35.357	35.361	34.8	35.346	36.989	35.3175	40.195
12	14:32:00		Transfer	37.4		35.803	35.255	35.421	35.31	35.464	37.013	35.807	35.459	35.612	35.313	35.565	37.033	35.769	35.451	35.447	34.879	35.431	37.006	35.2425	40.35
12	14:33:00	16	Exercise	37.4	0	35.828	35.322	35.433	35.307	35.493	37.019	35.854	35.517	35.627	35.313	35.599	37.04	35.842	35.504	35.442	34.91	35.474	37.015	35.0975	40.4875	104.2	133.3	20.68	31.44	1.414	1.086	0.788	471.85	367.64	4.968
12	14:34:00	17	Exercise	37.4	0	35.859	35.391	35.427	35.304	35.521	37.024	35.886	35.582	35.627	35.313	35.628	37.046	35.962	35.614	35.453	34.974	35.558	37.032	34.9275	40.9575	109.2	146.3	24.36	41.9	1.827	1.535	0.841	620.53	511.32	6.91
12	14:35:00	18	Exercise	37.4	0	35.991	35.526	35.473	35.358	35.621	37.044	35.959	35.688	35.656	35.338	35.693	37.059	36.126	35.824	35.554	35.096	35.715	37.063	34.82	41.36	105	145.8	25.2	47.29	1.829	1.722	0.943	636.57	531.57	7.183
12	14:36:00	19	Exercise	37.4	0	36.173	35.682	35.568	35.48	35.766	37.073	36.067	35.819	35.731	35.44	35.8	37.08	36.276	36.004	35.657	35.232	35.862	37.092	34.81	41.33	105	144.1	25.96	46.85	1.742	1.67	0.96	608.86	503.86	6.809
12	14:37:00	20	Exercise	37.4	0	36.321	35.849	35.695	35.654	35.921	37.104	36.2	35.977	35.843	35.596	35.941	37.108	36.39	36.135	35.787	35.409	35.997	37.119	34.885	41.2275	105	148.5	27.04	47.62	1.685	1.665	0.988	593.04	488.04	6.595
12	14:38:00	21	Exercise	37.4	0	36.417	36.014	35.832	35.853	36.066	37.133	36.319	36.136	35.977	35.784	36.088	37.138	36.451	36.217	35.879	35.585	36.093	37.139	34.975	41.185	105	151.5	26.23	52.05	1.743	1.789	1.029	619.05	514.05	6.947
12	14:39:00	22	Exercise	37.42	0.02	36.504	36.182	35.982	36.05	36.212	37.178	36.434	36.298	36.125	35.984	36.241	37.184	36.487	36.254	35.927	35.716	36.151	37.166	35.0825	40.9775	105	153.1	28.16	52.92	1.76	1.783	1.014	623.02	518.02	7
12	14:40:00	23	Exercise	37.487	0.087	36.589	36.334	36.135	36.241	36.352	37.26	36.546	36.45	36.268	36.175	36.388	37.267	36.559	36.328	36.025	35.893	36.25	37.239	35.16	40.8675	105	154.3	29.53	52.24	1.733	1.743	1.009	612.55	507.55	6.859
12	14:41:00	24	Exercise	37.498	0.098	36.638	36.467	36.287	36.404	36.47	37.293	36.631	36.588	36.414	36.348	36.518	37.302	36.622	36.408	36.149	36.046	36.348	37.268	35.2675	40.735	105	155.7	27.89	51.77	1.703	1.747	1.027	604.68	499.68	6.752
12	14:42:00	25	Exercise	37.5	0.1	36.684	36.582	36.421	36.541	36.572	37.314	36.692	36.717	36.546	36.502	36.632	37.326	36.646	36.481	36.252	36.167	36.422	37.284	35.3325	40.7575	105	155.7	28.53	51.36	1.619	1.676	1.039	576.02	471.02	6.365
12	14:43:00	26	Exercise	37.5	0.1	36.714	36.673	36.536	36.656	36.655	37.331	36.75	36.811	36.664	36.634	36.728	37.346	36.681	36.549	36.364	36.288	36.499	37.3	35.3375	40.7475	105	156.3	28.14	51.16	1.732	1.731	1	611.34	506.34	6.843
12	14:44:00	27	Exercise	37.507	0.107	36.753	36.752	36.634	36.735	36.725	37.35	36.803	36.896	36.771	36.731	36.81	37.367	36.706	36.6	36.436	36.378	36.555	37.316	35.25	41.025	109.5	157.7	30.32	52.5	1.685	1.723	1.024	597.99	488.49	6.601
12	14:45:00	28	Exercise	37.558	0.158	36.768	36.806	36.715	36.783	36.772	37.401	36.813	36.95	36.841	36.809	36.859	37.418	36.748	36.663	36.536	36.437	36.618	37.37	35.12	41.31	110	153.8	30.07	53.95	1.753	1.793	1.024	622.08	512.08	6.92
12	14:46:00	29	Exercise	37.59	0.19	36.768	36.839	36.782	36.805	36.799	37.432	36.813	37	36.898	36.846	36.893	37.451	36.884	36.778	36.637	36.552	36.736	37.419	35.0125	41.68	110	114.4	30.6	53.47	1.753	1.772	1.014	620.35	510.35	6.897
12	14:47:00	30	Exercise	37.6	0.2	36.776	36.874	36.837	36.813	36.825	37.445	36.823	37.021	36.939	36.875	36.916	37.463	37.001	36.896	36.754	36.636	36.847	37.449	34.8775	41.7975	110	73.3	30.22	52.21	1.676	1.723	1.03	595.48	485.48	6.561
12	14:48:00	31	Exercise	37.598	0.198	36.804	36.915	36.876	36.815	36.854	37.449	36.875	37.063	36.994	36.875	36.955	37.47	37.054	36.937	36.822	36.658	36.893	37.457	34.83	41.7875	110	63.9	31.27	50.74	1.725	1.711	1.017	607.57	497.57	6.724
12	14:49:00	32	Exercise	37.605	0.205	36.812	36.944	36.918	36.815	36.874	37.459	36.875	37.077	37.025	36.928	36.976	37.479	37.033	36.978	36.851	36.683	36.91	37.466	34.8475	41.895	110	101.8	29.11	50.78	1.694	1.706	1.004	598.88	488.88	6.606
12	14:50:00	33	Exercise	37.665	0.265	36.797	36.98	36.961	36.83	36.891	37.51	36.875	37.125	37.068	36.938	37.001	37.532	37.052	36.985	36.889	36.676	36.924	37.517	34.93	41.795	110	96.8	28.79	52.79	1.761	1.794	1.023	624.33	514.33	6.95
12	14:51:00	34	Exercise	37.7	0.3	36.818	37.017	37.002	36.846	36.92	37.544	36.875	37.173	37.127	36.981	37.036	37.567	37.031	37.001	36.909	36.701	36.932	37.546	35.055	41.8025	110	23.7	30.39	56.21	1.73	1.828	1.058	618.67	508.67	6.874
12	14:52:00	35	Exercise	37.703	0.303	36.842	37.061	37.046	36.87	36.954	37.553	36.921	37.213	37.177	37.002	37.076	37.578	36.999	37.002	36.93	36.693	36.925	37.548	35.1375	41.9675	110	19	30.62	54.17	1.736	1.781	1.026	616.46	506.46	6.844
12	14:53:00	36	Exercise	37.765	0.365	36.873	37.104	37.099	36.895	36.992	37.61	36.938	37.258	37.227	37.059	37.116	37.635	37.019	37.028	36.956	36.715	36.948	37.602	35.0975	42.6375	110	19	30.22	55.61	1.776	1.829	1.033	631.3	521.3	7.045
12	14:54:00	37	Exercise	37.793	0.393	36.879	37.136	37.146	36.905	37.015	37.638	36.94	37.313	37.275	37.065	37.144	37.663	37.05	37.06	37.017	36.752	36.987	37.632	35.075	43.185	110	19	32.72	57.19	1.754	1.815	1.036	624.3	514.3	6.95
12	14:55:00	38	Exercise	37.793	0.393	36.908	37.169	37.191	36.922	37.046	37.644	36.994	37.321	37.314	37.115	37.18	37.671	37.08	37.11	37.06	36.786	37.026	37.64	35.145	43.3475	110	19	31.19	53.55	1.721	1.729	1.006	608.08	498.08	6.731
12	14:56:00	39	Exercise	37.8	0.4	36.93	37.21	37.236	36.945	37.078	37.656	37	37.373	37.375	37.129	37.213	37.683	37.077	37.117	37.076	36.794	37.032	37.646	35.235	42.7175	111.7	19	31.68	54.32	1.77	1.784	1.109	625.79	514.09	6.947
12	14:57:00	40	Exercise	37.862	0.462	36.949	37.231	37.277	36.97	37.103	37.71	37.04	37.415	37.406	37.186	37.255	37.74	37.078	37.113	37.078	36.802	37.033	37.696	35.3575	42.2825	113	19	31.59	55.16	1.773	1.777	1.003	626.05	513.05	6.933
12	14:58:00	41	Exercise	37.893	0.493	36.955	37.246	37.312	36.986	37.12	37.739	37.059	37.438	37.439	37.198	37.277	37.77	37.054	37.121	37.106	36.81	37.036	37.722	35.4575	41.795	113	19	31.77	57.11	1.792	1.808	1.01	633.77	520.77	7.037
12	14:59:00	42	Exercise	37.888	0.488	36.962	37.254	37.347	37.003	37.135	37.738	37.063	37.438	37.492	37.248	37.298	37.77	37.089	37.144	37.158	36.86	37.073	37.725	35.4	41.8575	113	19	30.74	55.44	1.844	1.785	0.972	645.86	532.86	7.201
12	15:00:00	43	Exercise	37.893	0.493	36.953	37.236	37.377	37.005	37.133	37.741	37.038	37.438	37.502	37.25	37.293	37.773	37.117	37.21	37.216	36.907	37.123	37.739	35.2675	42.165	113	19	30.65	56.24	1.887	1.847	0.981	662.62	549.62	7.427
12	15:01:00	44	Exercise	37.96	0.56	36.956	37.226	37.397	37.01	37.136	37.795	37	37.467	37.512	37.25	37.293	37.827	37.172	37.268	37.306	36.957	37.185	37.805	35.1275	42.4825	110.6	19	32.63	58.49	1.849	1.858	1.007	653.29	542.67	7.333
12	15:02:00	45	Exercise	37.982	0.582	36.951	37.195	37.417	37.004	37.128	37.811	37	37.438	37.556	37.25	37.293	37.844	37.221	37.31	37.338	36.981	37.223	37.83	34.995	42.8675	107.3	19	31.53	53.1	1.747	1.716	0.986	614.14	506.88	6.85
12	15:03:00	46	Recovery	37.995	0.595	36.924	37.135	37.43	36.998	37.103	37.817	37	37.438	37.564	37.25	37.294	37.855	37.301	37.33	37.387	36.988	37.264	37.849	34.8875	43.3675
12	15:04:00	47	Recovery	38	0.6	36.866	37.031	37.441	36.989	37.055	37.811	36.963	37.396	37.564	37.25	37.27	37.854	37.337	37.296	37.391	37.002	37.268	37.854	34.8875	43.2225
12	15:05:00	48	Recovery	38.005	0.605	36.736	36.88	37.432	36.954	36.962	37.796	36.871	37.288	37.564	37.231	37.207	37.845	37.26	37.182	37.374	36.99	37.205	37.845	34.9825	42.8625
12	15:06:00	49	Recovery	38.015	0.615	36.571	36.711	37.406	36.898	36.846	37.781	36.721	37.15	37.593	37.182	37.116	37.835	37.119	37.016	37.344	36.924	37.094	37.831	35.0875	42.3575
12	15:07:00	50	Recovery	38.02	0.62	36.413	36.536	37.347	36.833	36.721	37.76	36.561	37	37.512	37.117	36.994	37.815	36.968	36.863	37.258	36.819	36.965	37.809	35.2175	42.0425
12	15:08:00	51	Recovery	38.037	0.637	36.292	36.381	37.276	36.769	36.611	37.752	36.438	36.884	37.377	37.063	36.884	37.806	36.79	36.74	37.147	36.718	36.832	37.796	35.345	41.67
12	15:09:00	52	Recovery	38.022	0.622	36.189	36.241	37.21	36.712	36.513	37.72	36.342	36.779	37.275	37.004	36.792	37.776	36.663	36.611	37.054	36.619	36.717	37.761	35.425	41.5025
12	15:10:00	53	Recovery	38.027	0.627	36.088	36.126	37.157	36.657	36.427	37.707	36.263	36.698	37.21	36.957	36.722	37.766	36.566	36.509	36.978	36.514	36.621	37.746	35.5125	41.255
12	15:11:00	54	Recovery	38.02	0.62	35.986	36.018	37.123	36.604	36.347	37.685	36.167	36.598	37.189	36.907	36.649	37.746	36.43	36.417	36.949	36.438	36.531	37.722	35.4825	41.1225
12	15:12:00	55	Recovery	38.007	0.607	35.885	35.901	37.091	36.548	36.264	37.658	36.073	36.511	37.189	36.852	36.583	37.722	36.357	36.353	36.952	36.377	36.479	37.701	35.3575	41.405
12	15:13:00	56	Recovery	38.002	0.602	35.795	35.798	37.068	36.496	36.191	37.639	35.971	36.409	37.17	36.805	36.509	37.703	36.287	36.315	36.974	36.35	36.446	37.69	35.1925	41.7775
12	15:14:00	57	Recovery	38	0.6	35.725	35.698	37.051	36.441	36.125	37.625	35.898	36.319	37.127	36.74	36.439	37.688	36.314	36.295	36.995	36.345	36.451	37.69	35.0425	41.79
12	15:15:00	58	Recovery	38.01	0.61	35.645	35.615	37.034	36.405	36.066	37.621	35.823	36.233	37.127	36.688	36.38	37.684	36.22	36.285	37.014	36.312	36.417	37.691	34.8975	42.0325
12	15:16:00	59	Recovery	38.018	0.618	35.578	35.532	37.016	36.365	36.009	37.617	35.731	36.163	37.127	36.663	36.326	37.68	36.166	36.233	36.996	36.251	36.369	37.688	34.875	42.0925
12	15:17:00	60	Recovery	38	0.6	35.555	35.505	37	36.359	35.99	37.598	35.688	36.125	37.127	36.625	36.294	37.659	36.117	36.231	36.972	36.253	36.349	37.67	34.9	42.06
13	14:38:00	1	Rest	37.5	0	33.341	32.956	33.94	33.257	33.328	36.666	33.467	33.35	33.915	33.421	33.512	36.702	33.565	33.057	33.473	33.101	33.301	36.66	34.885	41.9975
13	14:39:00	2	Rest	37.5	0	33.444	33.092	33.951	33.331	33.417	36.683	33.579	33.494	34.008	33.513	33.626	36.725	33.616	33.176	33.464	33.16	33.362	36.672	34.99	41.8725
13	14:40:00	3	Rest	37.5	0	33.541	33.214	33.98	33.4	33.503	36.701	33.684	33.621	34.073	33.59	33.724	36.745	33.714	33.287	33.492	33.213	33.441	36.688	35.0425	41.66
13	14:41:00	4	Rest	37.5	0	33.657	33.331	34.003	33.46	33.589	36.718	33.8	33.74	34.136	33.661	33.821	36.764	33.808	33.443	33.518	33.281	33.535	36.707	35.0125	41.77
13	14:42:00	5	Rest	37.5	0	33.739	33.414	34.047	33.516	33.658	36.732	33.904	33.844	34.177	33.717	33.903	36.781	33.93	33.567	33.61	33.345	33.64	36.728	34.865	42.1825
13	14:43:00	6	Rest	37.5	0	33.846	33.483	34.234	33.586	33.763	36.753	34.007	33.936	34.271	33.777	33.992	36.798	34.107	33.719	33.816	33.428	33.797	36.759	34.7225	42.5125
13	14:44:00	7	Rest	37.5	0	33.955	33.545	34.391	33.67	33.862	36.772	34.121	34.019	34.383	33.84	34.087	36.817	34.225	33.854	33.904	33.537	33.912	36.782	34.545	43
13	14:45:00	8	Rest	37.49	-0.01	34.011	33.646	34.534	33.757	33.955	36.783	34.175	34.106	34.506	33.907	34.167	36.825	34.38	34.033	34.153	33.673	34.089	36.81	34.4375	43.53
13	14:46:00	9	Rest	37.46	-0.04	34.045	33.72	34.586	33.824	34.012	36.77	34.194	34.178	34.631	33.975	34.233	36.815	34.426	34.12	34.336	33.772	34.185	36.805	34.52	43.145
13	14:47:00	10	Rest	37.403	-0.097	34.085	33.788	34.647	33.868	34.065	36.736	34.25	34.26	34.715	34.034	34.303	36.783	34.426	34.145	34.358	33.807	34.204	36.764	34.6675	42.865
13	14:48:00	11	Rest	37.4	-0.1	34.137	33.85	34.787	33.929	34.139	36.748	34.305	34.332	34.781	34.079	34.363	36.793	34.473	34.203	34.393	33.832	34.248	36.77	34.855	42.3975
13	14:49:00	12	Rest	37.4	-0.1	34.198	33.934	34.89	34.002	34.218	36.764	34.365	34.407	34.881	34.14	34.436	36.807	34.552	34.304	34.525	33.926	34.347	36.789	34.94	42.18
13	14:50:00	13	Rest	37.4	-0.1	34.267	34.025	34.943	34.069	34.29	36.778	34.444	34.49	34.958	34.213	34.514	36.823	34.652	34.389	34.641	34.022	34.445	36.809	34.92	42.37
13	14:51:00	14	Rest	37.4	-0.1	34.334	34.119	34.878	34.132	34.338	36.788	34.504	34.584	34.932	34.269	34.566	36.833	34.698	34.505	34.694	34.059	34.511	36.822	34.82	42.455
13	14:52:00	15	Rest	37.4	-0.1	34.378	34.199	34.922	34.191	34.396	36.799	34.563	34.663	34.967	34.321	34.625	36.845	34.782	34.589	34.774	34.138	34.594	36.839	34.65	42.9625
13	14:53:00		Transfer	37.4		34.444	34.222	35.006	34.269	34.454	36.811	34.619	34.727	35.069	34.384	34.694	36.859	34.914	34.653	34.881	34.242	34.695	36.859	34.4875	43.4475
13	14:54:00		Transfer	37.4		34.475	34.235	34.983	34.3	34.47	36.814	34.68	34.75	35.077	34.413	34.727	36.865	34.934	34.654	34.912	34.324	34.724	36.865	34.3275	43.6075
13	14:55:00	16	Exercise	37.4	-0.1	34.478	34.259	35.009	34.327	34.488	36.818	34.688	34.805	35.057	34.425	34.744	36.869	34.99	34.69	35.006	34.418	34.789	36.878	34.29	43.655	182.2	103.8	22.65	37.4	1.631	1.297	0.807	547.72	365.57	2.769
13	14:56:00	17	Exercise	37.4	-0.1	34.493	34.297	35.169	34.416	34.554	36.831	34.688	34.83	35.165	34.496	34.787	36.877	35.058	34.728	35.233	34.489	34.88	36.896	34.5075	43.2675	210	119.8	27.85	59.29	2.403	2.122	0.881	824.64	614.64	4.656
13	14:57:00	18	Exercise	37.4	-0.1	34.542	34.42	35.369	34.593	34.681	36.856	34.752	34.944	35.348	34.6	34.899	36.9	35.148	34.902	35.366	34.615	35.011	36.922	34.6575	42.995	210	124.6	28.64	72.3	2.666	2.646	0.994	939.3	729.3	5.525
13	14:58:00	19	Exercise	37.4	-0.1	34.629	34.581	35.596	34.853	34.853	36.891	34.844	35.109	35.556	34.771	35.051	36.93	35.427	35.091	35.577	34.849	35.241	36.968	34.83	42.72	210	128	28.16	74.28	2.693	2.762	1.026	956.38	746.38	5.654
13	14:59:00	20	Exercise	37.42	-0.08	34.859	34.818	35.805	35.147	35.093	36.955	35.019	35.329	35.767	34.998	35.258	36.988	35.842	35.372	35.75	35.148	35.544	37.045	34.84	42.76	217.9	133	29.55	78	2.708	2.85	1.054	967.64	749.74	5.68
13	15:00:00	21	Exercise	37.488	-0.012	35.172	35.112	35.968	35.434	35.366	37.064	35.246	35.577	35.961	35.223	35.484	37.087	36.09	35.618	35.895	35.43	35.777	37.146	34.7675	42.8325	230	134	34.25	86.83	2.8	3.05	1.09	1009.01	779.04	5.902
13	15:01:00	22	Exercise	37.5	0	35.439	35.392	36.117	35.688	35.61	37.122	35.442	35.825	36.14	35.436	35.695	37.139	36.28	35.863	36.053	35.69	35.992	37.198	34.7325	43.1425	240	133	33.8	92.25	2.908	3.199	1.098	1050.73	810.73	6.142
13	15:02:00	23	Exercise	37.5	0	35.717	35.667	36.233	35.909	35.844	37.169	35.673	36.079	36.288	35.629	35.909	37.182	36.405	36.055	36.16	35.908	36.151	37.23	34.8475	43.065	242.5	122	32.99	89.1	2.903	3.152	1.088	1045.54	803.08	6.084
13	15:03:00	24	Exercise	37.5	0	35.968	35.866	36.33	36.086	36.034	37.207	35.902	36.306	36.425	35.796	36.107	37.221	36.472	36.14	36.229	36.029	36.235	37.247	35.215	42.3525	250	141.4	34.23	98.16	3	3.414	1.138	1093.29	843.29	6.389
13	15:04:00	25	Exercise	37.502	0.002	36.159	36.05	36.423	36.237	36.194	37.24	36.098	36.494	36.561	35.961	36.282	37.258	36.569	36.247	36.328	36.18	36.346	37.271	35.6425	41.5325	250	118.8	40.76	98.6	2.778	3.145	1.135	1011	761	5.765
13	15:05:00	26	Exercise	37.563	0.063	36.323	36.272	36.483	36.342	36.344	37.319	36.269	36.696	36.681	36.075	36.441	37.339	36.62	36.354	36.341	36.243	36.409	37.333	36.1	40.7475	250	121.3	36.36	101.84	3.104	3.48	1.122	1126.81	876.81	6.643
13	15:06:00	27	Exercise	37.6	0.1	36.451	36.364	36.553	36.452	36.445	37.369	36.427	36.861	36.794	36.2	36.585	37.397	36.648	36.328	36.364	36.267	36.419	37.364	36.645	39.755	250	94.9	34.05	98.14	3.076	3.396	1.104	1112.36	862.36	6.533
13	15:07:00	28	Exercise	37.6	0.1	36.614	36.456	36.615	36.552	36.554	37.391	36.609	37.009	36.896	36.319	36.728	37.426	36.694	36.343	36.43	36.316	36.46	37.372	37.1325	38.98	258.7	96.4	38.1	100.63	2.937	3.296	1.122	1066.42	807.73	6.119
13	15:08:00	29	Exercise	37.6	0.1	36.778	36.574	36.66	36.632	36.664	37.413	36.761	37.144	37	36.407	36.853	37.451	36.724	36.42	36.402	36.386	36.501	37.38	37.0075	39.32	260	95.9	37	102.32	3.145	3.465	1.102	1136.66	876.66	6.641
13	15:09:00	30	Exercise	37.673	0.173	36.911	36.659	36.691	36.687	36.747	37.488	36.902	37.24	37.065	36.473	36.95	37.529	36.837	36.496	36.536	36.468	36.6	37.459	36.7275	40.0875	260	90.7	39.76	107.62	3.168	3.491	1.102	1144.95	884.95	6.704
13	15:10:00	31	Exercise	37.7	0.2	37.01	36.731	36.728	36.723	36.813	37.523	37.027	37.33	37.125	36.53	37.038	37.568	36.922	36.581	36.631	36.568	36.69	37.498	36.32	41.0875	260	118.1	40.54	111.04	3.064	3.459	1.13	1114.35	854.35	6.472
13	15:11:00	32	Exercise	37.732	0.232	37.087	36.814	36.766	36.75	36.874	37.56	37.113	37.377	37.165	36.538	37.088	37.603	37.063	36.708	36.747	36.685	36.818	37.549	35.825	42.3375	260.1	126.1	40.31	109.81	3.156	3.481	1.104	1140.89	880.76	6.672
13	15:12:00	33	Exercise	37.8	0.3	37.163	36.856	36.791	36.774	36.919	37.624	37.194	37.438	37.198	36.538	37.137	37.667	37.206	36.808	36.863	36.781	36.933	37.627	35.49	43.42	265	110.2	37.57	106.9	3.1	3.434	1.108	1121.96	856.96	6.492
13	15:13:00	34	Exercise	37.8	0.3	37.259	36.894	36.81	36.786	36.965	37.633	37.263	37.438	37.227	36.538	37.163	37.673	37.321	36.893	36.964	36.851	37.027	37.645	35.2375	43.91	265	108.5	37.84	109.51	3.224	3.525	1.095	1163.06	898.06	6.803
13	15:14:00	35	Exercise	37.82	0.32	37.281	36.933	36.839	36.803	36.993	37.655	37.303	37.438	37.227	36.538	37.175	37.691	37.389	36.979	37.037	36.921	37.102	37.676	35.065	44.3575	265	91.7	39.5	111.16	3.197	3.464	1.085	1150.74	885.74	6.71
13	15:15:00	36	Exercise	37.898	0.398	37.252	36.965	36.856	36.815	36.999	37.719	37.269	37.438	37.227	36.538	37.165	37.752	37.445	37.044	37.128	36.967	37.166	37.752	34.835	44.9575	265	86.4	38.27	113.92	3.254	3.612	1.111	1178.32	913.32	6.919
13	15:16:00	37	Exercise	37.9	0.4	37.32	36.987	36.882	36.823	37.033	37.727	37.354	37.438	37.227	36.5	37.183	37.757	37.583	37.141	37.237	37.01	37.267	37.773	34.615	45.5975	265	72.8	39.34	112.94	3.235	3.524	1.09	1165.94	900.94	6.825
13	15:17:00	38	Exercise	37.972	0.472	37.369	37.014	36.905	36.824	37.061	37.789	37.423	37.438	37.227	36.475	37.199	37.817	37.648	37.208	37.265	37.031	37.316	37.841	34.455	46.0575	265	65.4	43.33	124.43	3.13	3.595	1.148	1143.42	878.42	6.655
13	15:18:00	39	Exercise	38	0.5	37.327	37.056	36.947	36.836	37.072	37.814	37.352	37.475	37.227	36.475	37.189	37.838	37.659	37.238	37.326	37.051	37.344	37.869	34.3025	46.515	253.1	51.8	41.24	119.74	3.217	3.569	1.112	1164.84	911.71	6.907
13	15:19:00	40	Exercise	38.067	0.567	37.287	37.074	36.973	36.842	37.071	37.868	37.298	37.5	37.227	36.427	37.17	37.887	37.697	37.329	37.386	37.043	37.394	37.932	34.2075	46.825	239.1	121	40.53	115.36	3.237	3.508	1.084	1164.98	925.88	7.014
13	15:20:00	41	Exercise	38.1	0.6	37.252	37.088	36.987	36.849	37.069	37.894	37.248	37.5	37.227	36.413	37.152	37.91	37.741	37.39	37.417	37.068	37.436	37.967	34.01	47.225	230	117.2	41.02	106.29	2.955	3.185	1.078	1062.11	832.11	6.304
13	15:21:00	42	Exercise	38.105	0.605	37.349	37.174	36.976	36.829	37.118	37.908	37.315	37.5	37.169	36.388	37.156	37.915	37.832	37.461	37.435	37.025	37.48	37.98	33.9725	47.535	230	106.5	44.02	102.74	2.784	2.96	1.063	997.4	767.4	5.814
13	15:22:00	43	Exercise	38.198	0.698	37.45	37.17	36.982	36.814	37.145	37.988	37.438	37.5	37.165	36.35	37.184	37.996	37.918	37.459	37.449	36.997	37.502	38.059	34.11	47.1925	230	79.2	41.85	106.16	2.929	3.128	1.068	1050.37	820.37	6.215
13	15:23:00	44	Exercise	38.208	0.708	37.524	37.182	37.013	36.818	37.178	38.002	37.438	37.5	37.165	36.35	37.184	38.004	37.93	37.471	37.451	36.97	37.504	38.068	34.44	46.255	230	95.9	40.68	101.47	2.878	3.023	1.055	1027.82	797.82	6.044
13	15:24:00	45	Exercise	38.288	0.788	37.55	37.208	37.042	36.834	37.203	38.071	37.438	37.5	37.165	36.342	37.183	38.067	37.897	37.44	37.459	36.927	37.478	38.126	34.885	45.0125	230	96.7	38.26	100.11	2.907	3.076	1.06	1040.15	810.15	6.138
13	15:25:00	46	Recovery	38.303	0.803	37.58	37.242	37.07	36.846	37.23	38.089	37.498	37.5	37.2	36.336	37.207	38.084	37.84	37.362	37.433	36.826	37.412	38.125	35.3125	43.845
13	15:26:00	47	Recovery	38.393	0.893	37.355	37.151	37.065	36.84	37.133	38.141	37.298	37.457	37.227	36.311	37.134	38.141	37.628	37.204	37.333	36.719	37.26	38.167	35.5925	43.0775
13	15:27:00	48	Recovery	38.4	0.9	37.021	37.082	37.147	36.823	37.025	38.125	36.919	37.344	37.344	36.348	37.017	38.123	37.228	37.032	37.286	36.66	37.067	38.133	35.5675	43.0375
13	15:28:00	49	Recovery	38.4	0.9	36.816	36.959	37.321	36.781	36.953	38.111	36.64	37.221	37.477	36.338	36.921	38.104	36.944	36.839	37.274	36.576	36.905	38.101	35.95	42.1875
13	15:29:00	50	Recovery	38.4	0.9	36.687	36.828	37.394	36.723	36.878	38.096	36.502	37.073	37.54	36.344	36.849	38.09	36.765	36.683	37.234	36.512	36.784	38.077	36.1075	41.5375
13	15:30:00	51	Recovery	38.525	1.025	36.572	36.704	37.411	36.669	36.799	38.18	36.388	36.95	37.619	36.3	36.785	38.177	36.605	36.527	37.213	36.44	36.67	38.154	36.1975	41.3125
13	15:31:00	52	Recovery	38.6	1.1	36.541	36.609	37.263	36.6	36.717	38.223	36.373	36.84	37.619	36.252	36.738	38.228	36.486	36.417	37.141	36.345	36.568	38.194	36.1025	41.3575
13	15:32:00	53	Recovery	38.6	1.1	36.492	36.515	37.028	36.511	36.61	38.202	36.338	36.756	37.413	36.144	36.64	38.208	36.39	36.309	36.972	36.232	36.451	38.17	35.85	41.915
13	15:33:00	54	Recovery	38.593	1.093	36.405	36.426	36.983	36.42	36.53	38.181	36.229	36.659	37.317	36.052	36.54	38.183	36.324	36.214	36.889	36.147	36.369	38.148	35.47	42.825
13	15:34:00	55	Recovery	38.688	1.188	36.331	36.31	36.975	36.313	36.45	38.241	36.152	36.538	37.352	35.958	36.469	38.244	36.195	36.122	36.86	36.066	36.28	38.207	35.215	43.58
13	15:35:00	56	Recovery	38.7	1.2	36.261	36.268	36.759	36.185	36.348	38.23	36.08	36.492	37.198	35.832	36.377	38.235	36.111	36.094	36.788	35.971	36.213	38.203	35.0675	43.6925
13	15:36:00	57	Recovery	38.617	1.117	36.173	36.245	36.566	36.007	36.24	38.141	36.013	36.438	36.969	35.652	36.259	38.145	36.108	36.102	36.676	35.877	36.174	38.128	34.8325	44.735
13	15:37:00	58	Recovery	38.618	1.118	36.143	36.282	36.62	35.809	36.213	38.137	35.957	36.475	37.038	35.436	36.224	38.14	36.138	36.142	36.71	35.748	36.176	38.13	34.6225	45.1625
13	15:38:00	59	Recovery	38.698	1.198	36.048	36.256	36.684	35.608	36.15	38.189	35.875	36.467	37.09	35.23	36.166	38.192	36.055	36.169	36.78	35.592	36.142	38.187	34.3275	45.68
13	15:39:00	60	Recovery	38.6	1.1	35.969	36.25	36.648	35.508	36.097	38.099	35.813	36.438	37.04	35.1	36.103	38.101	36.049	36.156	36.842	35.511	36.132	38.106	34.22	46.11
14	15:32:00	1	Rest	37.7	0	35.597	34.946	33.749	33.179	34.548	37.07	35.774	35.036	33.625	33.438	34.656	37.091	35.903	34.943	33.579	33.262	34.622	37.084	34.6875	39.83
14	15:33:00	2	Rest	37.7	0	35.658	35.102	33.869	33.341	34.67	37.094	35.871	35.186	33.791	33.617	34.798	37.12	35.901	35.04	33.682	33.365	34.692	37.098	34.865	39.53
14	15:34:00	3	Rest	37.7	0	35.735	35.23	34.004	33.487	34.788	37.118	35.943	35.313	33.937	33.779	34.92	37.144	35.952	35.129	33.84	33.482	34.789	37.118	34.94	39.44
14	15:35:00	4	Rest	37.7	0	35.802	35.331	34.134	33.623	34.892	37.138	36.014	35.444	34.077	33.925	35.038	37.168	35.988	35.22	33.958	33.597	34.873	37.135	35.0375	39.145
14	15:36:00	5	Rest	37.7	0	35.858	35.437	34.242	33.756	34.988	37.158	36.083	35.571	34.15	34.065	35.139	37.188	36.01	35.323	34.051	33.712	34.952	37.15	34.8475	39.665
14	15:37:00	6	Rest	37.695	-0.005	35.885	35.512	34.311	33.869	35.055	37.167	36.125	35.671	34.231	34.2	35.225	37.201	36.023	35.388	34.062	33.82	35	37.156	34.5825	40.3625
14	15:38:00	7	Rest	37.61	-0.09	35.904	35.558	34.381	33.968	35.109	37.11	36.166	35.758	34.325	34.302	35.303	37.149	36.059	35.477	34.08	33.905	35.058	37.1	34.3525	40.78
14	15:39:00	8	Rest	37.6	-0.1	35.924	35.608	34.458	34.044	35.16	37.112	36.166	35.813	34.402	34.392	35.352	37.15	36.085	35.549	34.159	33.991	35.12	37.104	34.225	41.0125
14	15:40:00	9	Rest	37.602	-0.098	35.964	35.663	34.547	34.111	35.22	37.125	36.166	35.867	34.504	34.461	35.403	37.162	36.142	35.626	34.267	34.059	35.196	37.12	34.2725	40.8425
14	15:41:00	10	Rest	37.6	-0.1	35.981	35.712	34.634	34.166	35.268	37.134	36.179	35.919	34.602	34.525	35.455	37.171	36.161	35.681	34.346	34.127	35.247	37.129	34.3925	40.6225
14	15:42:00	11	Rest	37.6	-0.1	35.997	35.759	34.705	34.221	35.312	37.142	36.229	35.961	34.693	34.59	35.514	37.183	36.185	35.742	34.408	34.199	35.3	37.14	34.485	40.615
14	15:43:00	12	Rest	37.6	-0.1	36.019	35.81	34.765	34.277	35.357	37.151	36.229	36	34.768	34.642	35.551	37.19	36.191	35.768	34.451	34.24	35.326	37.145	34.63	40.2725
14	15:44:00	13	Rest	37.6	-0.1	36.032	35.841	34.832	34.331	35.395	37.159	36.283	36.055	34.843	34.698	35.61	37.202	36.178	35.781	34.533	34.271	35.348	37.15	34.7675	39.965
14	15:45:00	14	Rest	37.6	-0.1	36.06	35.873	34.877	34.384	35.432	37.166	36.291	36.065	34.904	34.75	35.638	37.208	36.184	35.814	34.586	34.329	35.382	37.156	34.85	39.78
14	15:46:00	15	Rest	37.6	-0.1	36.07	35.912	34.892	34.423	35.458	37.172	36.295	36.123	34.945	34.809	35.676	37.215	36.197	35.862	34.606	34.359	35.411	37.162	34.905	40.12
14	15:47:00		Transfer	37.6		36.111	35.96	34.907	34.47	35.497	37.179	36.335	36.146	34.993	34.832	35.709	37.222	36.201	35.886	34.586	34.394	35.422	37.164	34.9675	39.79
14	15:48:00		Transfer	37.6		36.151	36.011	34.955	34.533	35.546	37.189	36.354	36.215	35.045	34.896	35.759	37.232	36.263	35.939	34.626	34.469	35.48	37.176	34.99	39.7675
14	15:49:00	16	Exercise	37.6	-0.1	36.221	36.066	34.967	34.595	35.599	37.2	36.408	36.29	35.101	34.959	35.821	37.244	36.329	36.015	34.665	34.534	35.543	37.189	34.835	40.3325	86.9	111.8	18.6	21.05	0.836	0.681	0.836	282.31	195.42	2.538
14	15:50:00	17	Exercise	37.6	-0.1	36.272	36.103	34.968	34.654	35.637	37.207	36.416	36.379	35.118	35.023	35.867	37.253	36.368	36.068	34.718	34.669	35.608	37.202	34.6	40.7325	120	126.1	17.07	35.48	1.505	1.365	0.902	519.48	399.48	5.188
14	15:51:00	18	Exercise	37.6	-0.1	36.326	36.118	34.973	34.745	35.677	37.215	36.473	36.442	35.118	35.09	35.916	37.263	36.444	36.103	34.752	34.829	35.68	37.216	34.3825	41.345	120	135.7	18.84	44.55	1.551	1.733	1.117	562.46	442.46	5.746
14	15:52:00	19	Exercise	37.6	-0.1	36.337	36.111	34.985	34.843	35.7	37.22	36.479	36.494	35.124	35.165	35.95	37.27	36.503	36.163	34.772	35.022	35.759	37.232	34.17	41.7625	120	138.7	21.51	50.1	1.6	1.868	1.17	587.03	467.03	6.065
14	15:53:00	20	Exercise	37.612	-0.088	36.339	36.102	35.046	34.958	35.733	37.236	36.479	36.5	35.175	35.263	35.981	37.286	36.516	36.179	34.836	35.171	35.81	37.251	34.235	41.6075	120	145.8	21.74	52.93	1.672	1.921	1.15	610.76	490.76	6.373
14	15:54:00	21	Exercise	37.69	-0.01	36.346	36.084	35.124	35.088	35.771	37.306	36.479	36.502	35.193	35.369	36.007	37.353	36.537	36.181	34.9	35.302	35.856	37.323	34.455	40.9225	125	145.5	22.89	55.84	1.67	1.954	1.171	613.23	488.28	6.341
14	15:55:00	22	Exercise	37.7	0	36.397	36.093	35.236	35.241	35.843	37.329	36.493	36.563	35.27	35.5	36.071	37.374	36.614	36.197	35.037	35.45	35.94	37.348	34.665	40.4125	125	149	21.9	56.01	1.709	1.961	1.148	624.08	499.08	6.482
14	15:56:00	23	Exercise	37.727	0.027	36.52	36.143	35.381	35.419	35.959	37.373	36.562	36.623	35.372	35.663	36.163	37.414	36.785	36.249	35.239	35.658	36.09	37.399	34.85	40.1	125	151.4	24.21	57.76	1.734	1.969	1.136	631.71	506.71	6.581
14	15:57:00	24	Exercise	37.8	0.1	36.752	36.275	35.519	35.616	36.135	37.467	36.712	36.752	35.51	35.838	36.309	37.502	37.002	36.414	35.416	35.805	36.269	37.494	34.945	40.215	125	155.1	23.57	60.66	1.8	2.04	1.135	655.36	530.36	6.888
14	15:58:00	25	Exercise	37.802	0.102	36.926	36.411	35.642	35.801	36.29	37.499	36.86	36.886	35.66	36.011	36.458	37.533	37.138	36.506	35.606	35.961	36.406	37.523	34.9525	40.655	125	156.4	26.36	62.92	1.769	1.997	1.13	643.36	518.36	6.732
14	15:59:00	26	Exercise	37.855	0.155	37.062	36.571	35.792	35.963	36.441	37.572	37	37.007	35.812	36.179	36.6	37.604	37.211	36.69	35.789	36.122	36.553	37.595	34.7925	41.365	125	158.8	29.23	65.92	1.78	2.006	1.13	647.13	522.13	6.781
14	16:00:00	27	Exercise	37.9	0.2	37.163	36.672	35.899	36.1	36.55	37.63	37.125	37.102	35.954	36.309	36.721	37.664	37.304	36.756	35.906	36.265	36.652	37.65	34.615	41.71	125	160.4	28.47	66.79	1.79	2.012	1.126	650.38	525.38	6.823
14	16:01:00	28	Exercise	37.905	0.205	37.236	36.738	35.985	36.204	36.63	37.65	37.212	37.15	36.068	36.407	36.804	37.685	37.357	36.797	36.016	36.345	36.719	37.668	34.4725	41.865	125	163.1	30.55	68.47	1.811	2.018	1.116	656.33	531.33	6.9
14	16:02:00	29	Exercise	37.975	0.275	37.285	36.77	36.034	36.281	36.68	37.716	37.275	37.188	36.118	36.477	36.858	37.752	37.43	36.849	36.123	36.464	36.801	37.74	34.335	42.175	125	162.2	26.49	65.15	1.779	1.957	1.101	642.78	517.78	6.725
14	16:03:00	30	Exercise	38	0.3	37.347	36.807	36.069	36.343	36.728	37.746	37.358	37.196	36.118	36.536	36.897	37.779	37.507	36.899	36.169	36.513	36.858	37.772	34.2	42.36	125	162.8	19.63	58.61	1.884	1.971	1.047	672.14	547.14	7.106
14	16:04:00	31	Exercise	38.012	0.312	37.372	36.847	36.086	36.389	36.76	37.761	37.416	37.246	36.158	36.571	36.944	37.798	37.577	36.961	36.237	36.58	36.925	37.794	34.2925	42.2675	125	163.8	19.27	61.15	1.908	2.034	1.068	684.08	559.08	7.261
14	16:05:00	32	Exercise	38.088	0.388	37.4	36.898	36.095	36.429	36.794	37.829	37.447	37.25	36.187	36.623	36.971	37.865	37.647	37.027	36.273	36.636	36.984	37.867	34.5325	41.64	120.9	165	23.52	62.85	1.88	2.01	1.07	674.43	553.52	7.189
14	16:06:00	33	Exercise	38.1	0.4	37.442	36.921	36.158	36.463	36.833	37.847	37.496	37.258	36.241	36.654	37.005	37.881	37.683	37.001	36.298	36.671	36.999	37.88	34.755	41.24	120	167.2	25.11	67.49	1.932	2.077	1.077	693.96	573.96	7.454
14	16:07:00	34	Exercise	38.127	0.427	37.492	36.981	36.208	36.488	36.881	37.878	37.56	37.313	36.287	36.69	37.057	37.913	37.704	37.031	36.357	36.643	37.021	37.905	34.935	40.9425	116	167.4	29.81	70.22	1.866	2.045	1.1	673.51	557.55	7.241
14	16:08:00	35	Exercise	38.195	0.495	37.533	37.032	36.246	36.519	36.922	37.94	37.604	37.361	36.314	36.75	37.102	37.976	37.702	37.048	36.433	36.668	37.045	37.965	35.1175	40.65	111.3	161.5	29.63	65.05	1.723	1.888	1.095	621.92	510.61	6.631
14	16:09:00	36	Exercise	38.212	0.512	37.562	37.08	36.307	36.536	36.961	37.962	37.658	37.402	36.376	36.807	37.155	38	37.715	37.088	36.509	36.691	37.081	37.986	35.15	40.655	110	166.3	28.38	65.53	1.737	1.884	1.087	625.45	515.45	6.694
14	16:10:00	37	Exercise	38.297	0.597	37.584	37.119	36.383	36.545	36.997	38.037	37.666	37.438	36.437	36.825	37.184	38.074	37.719	37.096	36.567	36.683	37.094	38.056	34.9725	41.105	114	165.2	26.56	61.32	1.734	1.802	1.038	617.81	503.76	6.542
14	16:11:00	38	Exercise	38.3	0.6	37.611	37.157	36.445	36.54	37.027	38.045	37.666	37.473	36.493	36.875	37.215	38.083	37.743	37.137	36.637	36.691	37.13	38.066	34.7675	41.66	118.2	167	22.55	59.96	1.83	1.859	1.016	648.46	530.28	6.887
14	16:12:00	39	Exercise	38.352	0.652	37.604	37.19	36.491	36.532	37.043	38.09	37.581	37.5	36.55	36.875	37.209	38.123	37.776	37.228	36.693	36.731	37.186	38.119	34.57	42.1725	120	170.8	18.56	52.14	1.645	1.677	1.02	583.3	463.3	6.017
14	16:13:00	40	Exercise	38.39	0.69	37.612	37.222	36.529	36.513	37.059	38.124	37.481	37.553	36.556	36.875	37.196	38.151	37.826	37.289	36.78	36.768	37.244	38.161	34.3725	42.6475	120	166.8	31.64	69.12	1.748	1.871	1.078	627.2	507.2	6.587
14	16:14:00	41	Exercise	38.4	0.7	37.623	37.221	36.57	36.483	37.064	38.133	37.479	37.563	36.556	36.873	37.198	38.16	37.886	37.348	36.854	36.779	37.297	38.179	34.2575	42.94	120	171.9	25.15	63.7	1.756	1.911	1.118	632.72	512.72	6.659
14	16:15:00	42	Exercise	38.477	0.777	37.617	37.224	36.591	36.452	37.061	38.193	37.493	37.563	36.556	36.832	37.194	38.22	37.916	37.39	36.914	36.795	37.334	38.248	34.3	42.8675	120	175	21.11	57.11	1.621	1.731	1.067	581.33	461.33	5.991
14	16:16:00	43	Exercise	38.492	0.792	37.656	37.235	36.63	36.431	37.08	38.209	37.541	37.563	36.556	36.827	37.208	38.235	37.933	37.405	36.966	36.81	37.357	38.265	34.535	42.4125	120	177.5	23.68	61.14	1.697	1.799	1.061	607.38	487.38	6.33
14	16:17:00	44	Exercise	38.557	0.857	37.688	37.267	36.67	36.426	37.106	38.266	37.6	37.619	36.579	36.875	37.256	38.297	38.018	37.448	37.032	36.813	37.409	38.327	34.76	41.9625	120	177.9	27.67	65.34	1.712	1.863	1.091	616.87	496.87	6.453
14	16:18:00	45	Exercise	38.6	0.9	37.733	37.273	36.694	36.435	37.128	38.306	37.654	37.625	36.618	36.875	37.282	38.336	38.044	37.459	37.085	36.827	37.433	38.367	34.975	41.5975	116.7	175.9	30.82	67.63	1.729	1.878	1.088	622.66	505.94	6.571
14	16:19:00	46	Recovery	38.6	0.9	37.748	37.28	36.686	36.458	37.137	38.307	37.666	37.678	36.618	36.93	37.313	38.343	38.023	37.47	37.088	36.844	37.434	38.367	35.1375	41.3525
14	16:20:00	47	Recovery	38.6	0.9	37.667	37.263	36.745	36.498	37.127	38.305	37.629	37.627	36.664	36.977	37.305	38.341	37.874	37.385	37.018	36.821	37.346	38.349	35.1875	41.2775
14	16:21:00	48	Recovery	38.6	0.9	37.541	37.256	36.776	36.509	37.096	38.299	37.524	37.58	36.743	37.048	37.289	38.338	37.7	37.329	36.958	36.798	37.26	38.332	34.99	41.58
14	16:22:00	49	Recovery	38.652	0.952	37.41	37.211	36.72	36.47	37.024	38.326	37.454	37.496	36.726	37.063	37.243	38.37	37.556	37.255	36.938	36.739	37.179	38.357	34.665	42.4825
14	16:23:00	50	Recovery	38.69	0.99	37.291	37.16	36.677	36.397	36.95	38.342	37.343	37.394	36.681	37.059	37.169	38.386	37.522	37.229	36.878	36.698	37.14	38.38	34.375	43.4125
14	16:24:00	51	Recovery	38.7	1	37.221	37.089	36.548	36.301	36.863	38.333	37.283	37.282	36.6	36.996	37.088	38.378	37.476	37.172	36.911	36.632	37.103	38.381	34.1475	44.1375
14	16:25:00	52	Recovery	38.7	1	37.12	37.019	36.566	36.214	36.798	38.32	37.202	37.177	36.658	36.936	37.032	38.366	37.432	37.147	36.868	36.595	37.066	38.373	33.98	44.625
14	16:26:00	53	Recovery	38.697	0.997	36.999	36.954	36.489	36.132	36.71	38.299	37.11	37.084	36.626	36.873	36.958	38.349	37.375	37.101	36.876	36.556	37.029	38.363	33.955	44.5025
14	16:27:00	54	Recovery	38.698	0.998	36.909	36.882	36.592	36.023	36.66	38.291	36.983	36.984	36.706	36.8	36.891	38.337	37.248	36.953	36.77	36.401	36.894	38.338	34.0425	44.035
14	16:28:00	55	Recovery	38.63	0.93	36.868	36.794	36.39	35.916	36.56	38.216	36.95	36.898	36.599	36.719	36.818	38.268	37.122	36.8	36.765	36.26	36.781	38.26	34.1225	43.6375
14	16:29:00	56	Recovery	38.6	0.9	36.785	36.722	36.145	35.811	36.443	38.169	36.866	36.807	36.335	36.638	36.696	38.219	37.049	36.721	36.626	36.127	36.682	38.216	34.305	43.07
14	16:30:00	57	Recovery	38.6	0.9	36.699	36.631	35.972	35.732	36.34	38.148	36.774	36.717	36.164	36.567	36.594	38.199	36.94	36.616	36.466	36.016	36.563	38.193	34.7725	41.8975
14	16:31:00	58	Recovery	38.6	0.9	36.606	36.558	35.861	35.664	36.254	38.131	36.693	36.636	36.058	36.521	36.514	38.183	36.876	36.546	36.309	35.954	36.479	38.176	35.1575	40.89
14	16:32:00	59	Recovery	38.57	0.87	36.581	36.476	35.819	35.588	36.198	38.096	36.666	36.542	36.027	36.465	36.461	38.148	36.801	36.447	36.264	35.875	36.402	38.136	35.605	39.795
14	16:33:00	60	Recovery	38.5	0.8	36.563	36.445	35.8	35.539	36.17	38.034	36.666	36.5	35.993	36.438	36.436	38.087	36.727	36.412	36.224	35.788	36.344	38.069	35.84	39.23
15	10:24:00	1	Rest	37.8	0	35.091	34.811	33.74	33.299	34.378	37.116	35.213	34.921	33.27	33.144	34.323	37.105	34.959	35.053	33.25	33.174	34.289	37.098	34.81	40.3925
15	10:25:00	2	Rest	37.8	0	35.207	34.981	33.949	33.513	34.549	37.15	35.344	35.1	33.458	33.344	34.494	37.139	35.042	35.186	33.474	33.346	34.433	37.127	34.895	40.295
15	10:26:00	3	Rest	37.8	0	35.307	35.131	34.135	33.684	34.695	37.179	35.461	35.265	33.645	33.529	34.653	37.171	35.096	35.296	33.645	33.478	34.542	37.148	34.93	40.1425
15	10:27:00	4	Rest	37.8	0	35.379	35.255	34.268	33.821	34.808	37.202	35.542	35.404	33.812	33.677	34.782	37.196	35.163	35.396	33.762	33.607	34.641	37.168	34.925	40.2525
15	10:28:00	5	Rest	37.8	0	35.437	35.36	34.385	33.944	34.905	37.221	35.611	35.523	33.966	33.804	34.894	37.219	35.217	35.485	33.887	33.719	34.732	37.186	35.02	39.9825
15	10:29:00	6	Rest	37.793	-0.007	35.488	35.457	34.491	34.048	34.991	37.233	35.673	35.621	34.106	33.917	34.993	37.233	35.246	35.543	33.975	33.803	34.792	37.193	35.065	39.9475
15	10:30:00	7	Rest	37.757	-0.043	35.52	35.528	34.573	34.133	35.056	37.216	35.705	35.713	34.226	34.021	35.075	37.22	35.279	35.57	34.048	33.891	34.842	37.174	35.105	39.8075
15	10:31:00	8	Rest	37.703	-0.097	35.563	35.592	34.675	34.218	35.125	37.188	35.769	35.788	34.352	34.111	35.159	37.195	35.316	35.564	34.148	33.956	34.885	37.14	35.1175	39.7575
15	10:32:00	9	Rest	37.7	-0.1	35.609	35.651	34.76	34.304	35.191	37.198	35.827	35.865	34.443	34.213	35.239	37.208	35.388	35.636	34.237	34.039	34.962	37.152	35.0625	39.76
15	10:33:00	10	Rest	37.7	-0.1	35.661	35.724	34.837	34.381	35.259	37.212	35.886	35.93	34.529	34.292	35.309	37.222	35.5	35.753	34.379	34.166	35.085	37.177	34.86	40.285
15	10:34:00	11	Rest	37.7	-0.1	35.724	35.788	34.897	34.457	35.325	37.225	35.938	35.998	34.608	34.373	35.377	37.235	35.584	35.85	34.469	34.26	35.176	37.195	34.6325	40.7325
15	10:35:00	12	Rest	37.7	-0.1	35.754	35.829	34.938	34.509	35.364	37.233	35.996	36.042	34.672	34.434	35.433	37.247	35.654	35.908	34.549	34.344	35.247	37.209	34.465	41.0325
15	10:36:00	13	Rest	37.7	-0.1	35.77	35.864	34.971	34.548	35.394	37.239	36	36.063	34.72	34.475	35.458	37.252	35.72	35.97	34.616	34.41	35.312	37.222	34.45	41.005
15	10:37:00	14	Rest	37.7	-0.1	35.782	35.898	35.015	34.587	35.424	37.245	36.017	36.115	34.779	34.51	35.497	37.259	35.761	35.997	34.696	34.49	35.365	37.233	34.535	40.755
15	10:38:00	15	Rest	37.7	-0.1	35.802	35.938	35.095	34.649	35.471	37.254	36.063	36.138	34.847	34.571	35.544	37.269	35.768	36.019	34.778	34.562	35.404	37.241	34.6125	40.5775
15	10:39:00		Transfer	37.628		35.872	35.987	35.168	34.73	35.537	37.21	36.129	36.19	34.931	34.64	35.61	37.225	35.822	36.021	34.855	34.6	35.444	37.191	34.6925	40.4975
15	10:40:00		Transfer	37.602		35.925	36.042	35.205	34.775	35.586	37.199	36.188	36.25	34.987	34.688	35.666	37.215	35.846	36.097	34.874	34.631	35.484	37.178	34.72	40.32
15	10:41:00		Transfer	37.653		35.982	36.09	35.188	34.802	35.62	37.247	36.246	36.303	35.033	34.688	35.709	37.264	35.906	36.112	34.865	34.62	35.502	37.223	34.7225	40.205
15	10:42:00	16	Exercise	37.653	-0.147	36.036	36.132	35.174	34.825	35.65	37.253	36.282	36.346	35.047	34.748	35.747	37.272	35.879	36.152	34.852	34.616	35.503	37.223	34.7425	40.3175	113.5	118.8	28.23	24.64	0.98	0.7	0.715	322.51	209.05	3.318
15	10:43:00	17	Exercise	37.688	-0.112	36.052	36.176	35.178	34.869	35.678	37.286	36.313	36.39	35.095	34.771	35.784	37.307	35.84	36.18	34.818	34.651	35.5	37.251	34.785	40.31	120	147.2	31.58	39.53	1.434	1.35	0.941	499	379	6.016
15	10:44:00	18	Exercise	37.7	-0.1	36.053	36.22	35.18	34.932	35.704	37.301	36.313	36.438	35.103	34.836	35.813	37.323	35.815	36.19	34.785	34.709	35.501	37.26	34.815	40.3025	120	153.6	32.43	46.87	1.431	1.578	1.104	517.35	397.35	6.307
15	10:45:00	19	Exercise	37.7	-0.1	36.06	36.257	35.204	35.018	35.74	37.308	36.313	36.488	35.158	34.929	35.858	37.332	35.792	36.231	34.827	34.84	35.54	37.268	34.88	40.2075	120	158.7	31.98	49.97	1.579	1.741	1.105	570.7	450.7	7.154
15	10:46:00	20	Exercise	37.7	-0.1	36.066	36.303	35.269	35.137	35.792	37.318	36.365	36.506	35.214	35.052	35.915	37.343	35.804	36.341	34.962	35.05	35.646	37.289	34.89	40.21	120	163.4	32.45	49.64	1.56	1.718	1.102	563.7	443.7	7.043
15	10:47:00	21	Exercise	37.703	-0.097	36.078	36.367	35.378	35.281	35.865	37.336	36.375	36.561	35.297	35.181	35.977	37.358	35.826	36.47	35.127	35.289	35.772	37.317	34.7675	40.4275	120	165.8	33.63	51.77	1.549	1.738	1.122	562.57	442.57	7.025
15	10:48:00	22	Exercise	37.778	-0.022	36.111	36.445	35.539	35.441	35.963	37.415	36.375	36.623	35.393	35.319	36.042	37.431	35.89	36.628	35.371	35.549	35.939	37.411	34.6275	40.82	120	168.9	32.56	51.02	1.582	1.729	1.093	570.49	450.49	7.151
15	10:49:00	23	Exercise	37.8	0	36.163	36.528	35.704	35.625	36.073	37.455	36.396	36.686	35.51	35.454	36.117	37.463	36.023	36.779	35.611	35.828	36.129	37.466	34.4625	41.2525	119.8	171.3	31.86	51.71	1.613	1.747	1.083	580.47	460.66	7.312
15	10:50:00	24	Exercise	37.8	0	36.199	36.609	35.879	35.812	36.181	37.476	36.438	36.763	35.641	35.6	36.208	37.482	36.146	36.922	35.85	36.096	36.31	37.502	34.3275	41.4875	117	172.7	32.54	51.61	1.599	1.721	1.076	574.62	457.62	7.264
15	10:51:00	25	Exercise	37.855	0.055	36.242	36.692	36.044	35.988	36.286	37.541	36.471	36.842	35.768	35.742	36.296	37.543	36.277	37.022	36.054	36.304	36.461	37.576	34.33	41.5225	117	172.8	35.12	53.65	1.6	1.734	1.085	575.83	458.83	7.283
15	10:52:00	26	Exercise	37.9	0.1	36.31	36.759	36.213	36.169	36.397	37.599	36.536	36.934	35.908	35.877	36.398	37.6	36.395	37.101	36.242	36.52	36.601	37.64	34.405	41.395	115	174.5	35.44	54.36	1.591	1.734	1.091	573.47	458.47	7.277
15	10:53:00	27	Exercise	37.903	0.103	36.386	36.832	36.358	36.322	36.501	37.623	36.6	37.027	36.045	36.015	36.5	37.623	36.474	37.166	36.36	36.66	36.696	37.662	34.475	41.2775	115	176.6	40.62	56.09	1.549	1.682	1.09	557.78	442.78	7.028
15	10:54:00	28	Exercise	37.99	0.19	36.423	36.895	36.438	36.44	36.571	37.706	36.644	37.108	36.152	36.123	36.581	37.708	36.398	37.22	36.46	36.725	36.722	37.736	34.5475	41.255	115	178	37.77	61.16	1.769	1.904	1.08	635.59	520.59	8.263
15	10:55:00	29	Exercise	38	0.2	36.447	36.952	36.566	36.567	36.646	37.729	36.688	37.211	36.276	36.252	36.675	37.735	36.416	37.26	36.574	36.865	36.79	37.758	34.615	41.2575	114.6	179.4	39.51	61.17	1.662	1.826	1.1	600.41	485.8	7.711
15	10:56:00	30	Exercise	38.057	0.257	36.489	37.005	36.682	36.688	36.722	37.79	36.733	37.29	36.397	36.359	36.758	37.797	36.474	37.324	36.691	36.978	36.873	37.82	34.68	41.2425	111.5	177.3	38.21	60.25	1.669	1.812	1.087	601.07	489.55	7.771
15	10:57:00	31	Exercise	38.1	0.3	36.562	37.062	36.818	36.827	36.816	37.843	36.809	37.352	36.531	36.473	36.849	37.85	36.586	37.382	36.814	37.109	36.975	37.875	34.765	41.2475	110	176.9	36.51	56.23	1.618	1.722	1.065	579.82	469.82	7.457
15	10:58:00	32	Exercise	38.128	0.328	36.638	37.107	36.921	36.939	36.895	37.882	36.894	37.421	36.654	36.571	36.939	37.891	36.657	37.4	36.906	37.17	37.032	37.909	34.8175	41.2375	110	177.2	39.4	58.28	1.6	1.707	1.07	573.66	463.66	7.36
15	10:59:00	33	Exercise	38.2	0.4	36.679	37.133	37.011	37.038	36.953	37.951	36.938	37.461	36.758	36.659	37.003	37.961	36.635	37.399	36.963	37.221	37.047	37.969	34.86	41.175	110	177.7	41.75	59.84	1.626	1.707	1.052	580.79	470.79	7.473
15	11:00:00	34	Exercise	38.252	0.452	36.707	37.163	37.102	37.12	37.005	38.002	36.938	37.502	36.862	36.736	37.052	38.012	36.608	37.443	37.032	37.266	37.075	38.016	34.89	41.14	109.1	177.7	37.7	56.64	1.566	1.657	1.059	560.4	451.34	7.164
15	11:01:00	35	Exercise	38.3	0.5	36.745	37.189	37.172	37.185	37.052	38.05	36.998	37.557	36.943	36.798	37.115	38.063	36.692	37.487	37.135	37.329	37.146	38.069	34.8225	41.3775	105	177	40.17	57.78	1.589	1.656	1.044	566.37	461.37	7.323
15	11:02:00	36	Exercise	38.323	0.523	36.756	37.214	37.227	37.248	37.086	38.076	37	37.563	37.014	36.842	37.14	38.087	36.707	37.515	37.205	37.379	37.183	38.095	34.8375	41.3875	105	173.6	39.16	54.96	1.559	1.595	1.024	553.34	448.34	7.117
15	11:03:00	37	Exercise	38.4	0.6	36.785	37.223	37.259	37.296	37.113	38.143	37.044	37.58	37.06	36.883	37.176	38.155	36.773	37.525	37.248	37.415	37.222	38.164	34.895	41.2425	105	178.3	40.88	57.45	1.521	1.591	1.05	542.66	437.66	6.947
15	11:04:00	38	Exercise	38.4	0.6	36.794	37.253	37.295	37.339	37.141	38.148	37.063	37.621	37.112	36.938	37.215	38.163	36.742	37.557	37.292	37.455	37.239	38.168	34.935	41.25	105	179.3	37.91	54.91	1.53	1.581	1.035	544.39	439.39	6.974
15	11:05:00	39	Exercise	38.478	0.678	36.814	37.273	37.339	37.378	37.17	38.217	37.063	37.6	37.17	36.959	37.225	38.228	36.733	37.568	37.296	37.485	37.246	38.232	34.9925	41.1225	105	173.3	39.68	56.52	1.551	1.607	1.037	552.04	447.04	7.096
15	11:06:00	40	Exercise	38.5	0.7	36.834	37.28	37.378	37.414	37.192	38.238	37.092	37.575	37.22	37	37.244	38.249	36.811	37.558	37.346	37.516	37.283	38.257	35.0725	40.9825	105	182.5	39.35	55.54	1.476	1.566	1.061	528.62	423.62	6.724
15	11:07:00	41	Exercise	38.565	0.765	36.838	37.289	37.411	37.453	37.211	38.294	37.092	37.563	37.27	37.034	37.257	38.303	36.831	37.583	37.394	37.55	37.313	38.315	35.1275	40.86	105	168.6	41.51	58.5	1.522	1.585	1.043	542.58	437.58	6.946
15	11:08:00	42	Exercise	38.6	0.8	36.844	37.302	37.447	37.486	37.23	38.326	37.111	37.546	37.31	37.063	37.272	38.334	36.819	37.584	37.418	37.591	37.322	38.344	35.185	40.8	109.9	177.1	39.52	57.23	1.526	1.548	1.016	540.47	430.6	6.835
15	11:09:00	43	Exercise	38.6	0.8	36.854	37.33	37.486	37.526	37.258	38.332	37.123	37.563	37.345	37.111	37.297	38.339	36.842	37.626	37.445	37.633	37.356	38.351	35.2375	40.8125	110	178.6	42.24	57.55	1.528	1.528	0.998	539.37	429.37	6.816
15	11:10:00	44	Exercise	38.683	0.883	36.885	37.359	37.522	37.554	37.288	38.404	37.125	37.563	37.385	37.125	37.308	38.408	36.88	37.622	37.491	37.652	37.379	38.423	35.295	40.655	110	178.2	45.1	63.08	1.554	1.603	1.033	552.7	442.7	7.027
15	11:11:00	45	Exercise	38.7	0.9	36.921	37.376	37.547	37.579	37.314	38.423	37.175	37.563	37.408	37.142	37.331	38.426	36.922	37.624	37.489	37.654	37.392	38.438	35.3325	40.635	110	176.1	47.15	63.78	1.46	1.546	1.059	522.61	412.61	6.549
15	11:12:00	46	Recovery	38.707	0.907	36.914	37.32	37.562	37.591	37.301	38.426	37.188	37.529	37.447	37.154	37.336	38.432	36.914	37.567	37.519	37.664	37.381	38.442	35.265	40.8775
15	11:13:00	47	Recovery	38.797	0.997	36.928	37.272	37.599	37.601	37.3	38.497	37.188	37.481	37.476	37.082	37.312	38.5	36.962	37.578		37.629			35.105	41.4625
15	11:14:00	48	Recovery	38.8	1	36.885	37.216	37.614	37.597	37.273	38.495	37.163	37.428	37.533	36.975	37.279	38.496	36.998	37.557		37.589			34.9175	41.925
15	11:15:00	49	Recovery	38.8	1	36.789	37.13	37.503	37.557	37.188	38.478	37.098	37.365	37.493	36.93	37.223	38.485	36.967	37.524	37.578	37.565	37.376	38.515	34.75	42.315
15	11:16:00	50	Recovery	38.8	1	36.681	37.031	37.403	37.481	37.09	38.458	37.019	37.303	37.427	36.938	37.169	38.474	36.859	37.402	37.476	37.489	37.271	38.494	34.7375	42.25
15	11:17:00	51	Recovery	38.743	0.943	36.594	36.925	37.323	37.398	37	38.395	36.942	37.221	37.402	36.938	37.117	38.418	36.742	37.277	37.389	37.401	37.164	38.427	34.8325	41.97
15	11:18:00	52	Recovery	38.7	0.9	36.514	36.842	37.27	37.312	36.923	38.345	36.879	37.142	37.347	36.84	37.044	38.369	36.636	37.189	37.321	37.27	37.065	38.373	34.9075	41.6625
15	11:19:00	53	Recovery	38.7	0.9	36.427	36.749	37.191	37.254	36.842	38.328	36.786	37.069	37.306	36.748	36.967	38.353	36.496	37.082	37.251	37.19	36.962	38.352	34.9775	41.45
15	11:20:00	54	Recovery	38.7	0.9	36.319	36.681	37.045	37.18	36.745	38.309	36.688	37.002	37.212	36.652	36.88	38.336	36.394	37.032	37.181	37.108	36.886	38.337	35.075	41.245
15	11:21:00	55	Recovery	38.66	0.86	36.225	36.621	36.95	37.094	36.663	38.261	36.584	36.955	37.158	36.563	36.806	38.289	36.3	36.936	37.1	37.005	36.792	38.286	35.1475	40.9275
15	11:22:00	56	Recovery	38.6	0.8	36.148	36.579	36.892	36.99	36.595	38.199	36.506	36.921	37.101	36.532	36.755	38.231	36.182	36.86	37.003	36.904	36.694	38.219	35.205	40.885
15	11:23:00	57	Recovery	38.6	0.8	36.085	36.558	36.86	36.873	36.54	38.188	36.425	36.875	37.066	36.461	36.695	38.219	36.086	36.814	36.926	36.794	36.614	38.203	35.27	40.6675
15	11:24:00	58	Recovery	38.525	0.725	35.998	36.538	36.82	36.747	36.474	38.115	36.327	36.875	37.02	36.365	36.638	38.148	35.978	36.768	36.836	36.666	36.524	38.125	35.3075	40.695
15	11:25:00	59	Recovery	38.5	0.7	35.922	36.504	36.74	36.629	36.401	38.08	36.221	36.858	36.964	36.313	36.579	38.116	35.886	36.699	36.754	36.57	36.44	38.088	35.3925	40.51
15	11:26:00	60	Recovery	38.5	0.7	35.875	36.477	36.703	36.57	36.36	38.072	36.188	36.813	36.908	36.313	36.544	38.109	35.836	36.631	36.717	36.531	36.39	38.078	35.42	40.42
16	15:57:00	1	Rest	37.4	0	35.512	35.676	35.409	35.342	35.506	37.021	35.729	35.752	35.588	35.5	35.662	37.052	35.351	35.437	35.266	34.984	35.287	36.977	35.485	37.8275
16	15:58:00	2	Rest	37.4	0	35.56	35.72	35.508	35.397	35.565	37.033	35.765	35.809	35.665	35.557	35.716	37.063	35.441	35.535	35.347	35.064	35.375	36.995	35.195	38.1975
16	15:59:00	3	Rest	37.4	0	35.592	35.751	35.585	35.455	35.611	37.042	35.813	35.838	35.7	35.563	35.748	37.07	35.472	35.65	35.44	35.193	35.463	37.013	34.9675	38.475
16	16:00:00	4	Rest	37.4	0	35.615	35.772	35.64	35.498	35.644	37.049	35.813	35.875	35.75	35.584	35.773	37.075	35.524	35.739	35.555	35.318	35.553	37.031	34.7625	38.845
16	16:01:00	5	Rest	37.4	0	35.632	35.789	35.679	35.535	35.669	37.054	35.813	35.875	35.75	35.623	35.781	37.076	35.604	35.792	35.651	35.405	35.63	37.046	34.4875	39.2125
16	16:02:00	6	Rest	37.4	0	35.645	35.795	35.718	35.568	35.689	37.058	35.813	35.875	35.775	35.625	35.786	37.077	35.623	35.867	35.744	35.481	35.692	37.058	34.2875	39.7875
16	16:03:00	7	Rest	37.4	0	35.654	35.803	35.753	35.598	35.707	37.061	35.813	35.875	35.813	35.627	35.794	37.079	35.64	35.884	35.773	35.523	35.717	37.063	34.0775	40.0525
16	16:04:00	8	Rest	37.4	0	35.673	35.809	35.78	35.614	35.723	37.065	35.813	35.875	35.813	35.636	35.796	37.079	35.647	35.885	35.798	35.461	35.711	37.062	34.0075	39.89
16	16:05:00	9	Rest	37.4	0	35.683	35.824	35.802	35.592	35.731	37.066	35.834	35.875	35.813	35.625	35.8	37.08	35.646	35.925	35.797	35.437	35.718	37.064	34.2025	39.4525
16	16:06:00	10	Rest	37.4	0	35.701	35.858	35.83	35.573	35.748	37.07	35.875	35.875	35.85	35.625	35.82	37.084	35.647	35.943	35.824	35.44	35.73	37.066	34.3775	39.0825
16	16:07:00	11	Rest	37.4	0	35.73	35.877	35.862	35.596	35.774	37.075	35.875	35.923	35.875	35.627	35.84	37.088	35.627	35.907	35.803	35.459	35.713	37.063	34.54	38.71
16	16:08:00	12	Rest	37.388	-0.012	35.757	35.901	35.883	35.636	35.801	37.071	35.934	35.938	35.877	35.686	35.874	37.085	35.634	35.938	35.794	35.474	35.725	37.056	34.575	39.055
16	16:09:00	13	Rest	37.332	-0.068	35.791	35.948	35.901	35.669	35.836	37.032	35.944	35.967	35.93	35.69	35.897	37.045	35.659	35.955	35.824	35.467	35.742	37.014	34.6625	39.05
16	16:10:00	14	Rest	37.328	-0.072	35.836	36.011	35.948	35.71	35.886	37.04	36	36.036	35.981	35.75	35.957	37.054	35.715	35.955	35.793	35.481	35.756	37.014	34.81	38.675
16	16:11:00	15	Rest	37.33	-0.07	35.88	36.055	35.952	35.728	35.917	37.047	36.055	36.063	36	35.75	35.985	37.061	35.761	35.973	35.764	35.437	35.76	37.016	34.87	38.7025
16	16:12:00		Transfer	37.3		35.923	36.082	35.936	35.728	35.934	37.027	36.077	36.063	35.946	35.75	35.981	37.036	35.793	36.004	35.692	35.464	35.77	36.994	34.84	38.985
16	16:13:00		Transfer	37.3		35.967	36.105	35.912	35.733	35.95	37.03	36.129	36.123	35.938	35.75	36.013	37.043	35.821	35.992	35.695	35.467	35.776	36.995	34.9525	38.92
16	16:14:00		Transfer	37.22		36.004	36.129	35.908	35.754	35.972	36.97	36.186	36.127	35.938	35.756	36.033	36.983	35.906	36.033	35.659	35.511	35.816	36.939	34.995	38.7575
16	16:15:00		Transfer	37.217		36.038	36.149	35.904	35.77	35.991	36.971	36.19	36.186	35.936	35.805	36.061	36.986	36.009	36.088	35.662	35.507	35.863	36.946	34.8125	39.17
16	16:16:00		Transfer	37.243		36.091	36.172	35.852	35.755	36	36.995	36.246	36.196	35.881	35.771	36.063	37.007	36.071	36.154	35.589	35.49	35.883	36.971	34.5475	39.81
16	16:17:00		Transfer	37.285		36.126	36.18	35.766	35.696	35.984	37.025	36.25	36.217	35.8	35.727	36.046	37.037	36.097	36.181	35.559	35.54	35.903	37.009	34.3375	40.2975
16	16:18:00	16	Exercise	37.215	-0.185	36.13	36.187	35.712	35.677	35.973	36.967	36.25	36.219	35.75	35.688	36.028	36.978	36.19	36.238	35.627	35.703	35.994	36.971	34.155	40.7875	108.2	105.5	18.43	23.06	1.021	0.905	0.896	350.73	242.5	3.849
16	16:19:00	17	Exercise	37.175	-0.225	36.138	36.195	35.7	35.732	35.986	36.937	36.25	36.246	35.75	35.717	36.042	36.948	36.257	36.256	35.714	35.87	36.071	36.954	34.1875	40.9275	115	117	24.11	38.63	1.526	1.577	1.033	542.91	427.91	6.792
16	16:20:00	18	Exercise	37.16	-0.24	36.168	36.203	35.706	35.849	36.022	36.932	36.26	36.25	35.756	35.84	36.072	36.942	36.312	36.264	35.743	36.017	36.125	36.953	34.335	40.71	115	117.1	24.03	41.66	1.513	1.695	1.12	549.24	434.24	6.893
16	16:21:00	19	Exercise	37.155	-0.245	36.213	36.217	35.743	35.989	36.075	36.939	36.313	36.273	35.819	35.988	36.137	36.951	36.371	36.261	35.795	36.18	36.185	36.961	34.4625	40.5025	115	117.6	23.77	39.57	1.501	1.63	1.086	540.66	425.66	6.757
16	16:22:00	20	Exercise	37.213	-0.187	36.265	36.234	35.806	36.139	36.139	36.998	36.369	36.321	35.898	36.132	36.213	37.013	36.433	36.328	35.834	36.277	36.251	37.021	34.66	40	115	119.3	24.3	42.65	1.532	1.716	1.119	556.22	441.22	7.003
16	16:23:00	21	Exercise	37.268	-0.132	36.345	36.269	35.891	36.285	36.22	37.059	36.467	36.404	36.002	36.277	36.317	37.078	36.502	36.377	35.926	36.353	36.319	37.079	34.855	39.62	115	122.3	24.41	42.74	1.582	1.738	1.099	571.54	456.54	7.247
16	16:24:00	22	Exercise	37.3	-0.1	36.457	36.33	35.981	36.416	36.315	37.103	36.581	36.504	36.1	36.394	36.425	37.125	36.567	36.414	35.962	36.352	36.357	37.111	34.96	39.4	115	122.6	24.41	42.68	1.584	1.718	1.084	570.32	455.32	7.227
16	16:25:00	23	Exercise	37.322	-0.078	36.581	36.407	36.057	36.518	36.412	37.14	36.688	36.598	36.19	36.473	36.518	37.161	36.623	36.444	35.965	36.396	36.392	37.136	35.075	39.205	115	125.1	26.61	44.83	1.615	1.778	1.101	583.67	468.67	7.439
16	16:26:00	24	Exercise	37.382	-0.018	36.675	36.478	36.113	36.602	36.489	37.203	36.779	36.675	36.25	36.538	36.594	37.224	36.663	36.476	36.018	36.401	36.425	37.19	35.175	39.0275	115	125.4	26.42	43.7	1.576	1.737	1.102	569.68	454.68	7.217
16	16:27:00	25	Exercise	37.4	0	36.749	36.531	36.153	36.664	36.547	37.229	36.838	36.742	36.303	36.567	36.648	37.25	36.725	36.506	36.062	36.461	36.474	37.215	35.195	39.07	115	126.5	26.17	43.17	1.584	1.733	1.095	571.5	456.5	7.246
16	16:28:00	26	Exercise	37.413	0.013	36.808	36.559	36.187	36.707	36.589	37.248	36.879	36.782	36.313	36.623	36.685	37.268	36.738	36.572	36.109	36.488	36.513	37.233	34.96	39.615	115	127.6	25.62	42.62	1.606	1.736	1.081	577.54	462.54	7.342
16	16:29:00	27	Exercise	37.482	0.082	36.832	36.57	36.207	36.719	36.606	37.307	36.936	36.813	36.313	36.625	36.712	37.328	36.755	36.598	36.147	36.563	36.548	37.295	34.68	40.2675	115	128.2	26.48	45.48	1.648	1.82	1.105	595.86	480.86	7.633
16	16:30:00	28	Exercise	37.5	0.1	36.822	36.572	36.22	36.722	36.607	37.321	36.938	36.813	36.313	36.625	36.713	37.343	36.832	36.562	36.186	36.612	36.578	37.316	34.4025	40.8525	115	127.3	25.39	42.62	1.611	1.737	1.078	579.18	464.18	7.368
16	16:31:00	29	Exercise	37.5	0.1	36.815	36.57	36.228	36.705	36.602	37.32	36.925	36.819	36.313	36.625	36.711	37.342	36.863	36.526	36.239	36.65	36.595	37.319	34.1275	41.62	112.7	127	26.03	43.31	1.632	1.767	1.084	587.28	474.59	7.533
16	16:32:00	30	Exercise	37.507	0.107	36.833	36.574	36.217	36.677	36.601	37.326	36.938	36.852	36.294	36.625	36.721	37.35	36.876	36.571	36.215	36.668	36.611	37.327	34.055	41.8775	110	125.2	29.48	44.71	1.582	1.746	1.102	572.16	462.15	7.336
16	16:33:00	31	Exercise	37.575	0.175	36.868	36.585	36.205	36.638	36.604	37.381	36.959	36.873	36.25	36.621	36.724	37.405	36.872	36.539	36.213	36.63	36.592	37.378	34.285	41.5675	110	121.4	27.22	42.47	1.518	1.671	1.101	548.46	438.46	6.96
16	16:34:00	32	Exercise	37.6	0.2	36.894	36.596	36.204	36.609	36.609	37.402	37	36.875	36.25	36.573	36.727	37.425	36.895	36.534	36.219	36.622	36.597	37.399	34.4825	41.3525	110	124.9	27.11	42.42	1.547	1.698	1.098	558.5	448.5	7.119
16	16:35:00	33	Exercise	37.6	0.2	36.893	36.605	36.217	36.591	36.611	37.402	37	36.881	36.25	36.611	36.736	37.427	36.886	36.55	36.202	36.598	36.591	37.398	34.61	41.1075	110	123.3	27.1	43.82	1.586	1.746	1.104	573.07	463.07	7.35
16	16:36:00	34	Exercise	37.6	0.2	36.909	36.619	36.239	36.578	36.622	37.404	37	36.934	36.221	36.625	36.749	37.43	36.877	36.524	36.234	36.593	36.586	37.397	34.775	40.83	110	122.9	27.74	42.69	1.507	1.669	1.107	545.31	435.31	6.91
16	16:37:00	35	Exercise	37.603	0.203	36.909	36.634	36.262	36.576	36.63	37.409	37	36.938	36.188	36.625	36.744	37.431	36.849	36.513	36.203	36.575	36.564	37.396	34.9175	40.69	110	125.4	27.71	44.52	1.584	1.744	1.102	572.41	462.41	7.34
16	16:38:00	36	Exercise	37.668	0.268	36.894	36.643	36.283	36.575	36.633	37.461	37	36.938	36.188	36.625	36.744	37.483	36.828	36.506	36.183	36.526	36.542	37.443	35.0925	40.4275	110.2	125.7	27.34	43.45	1.569	1.7	1.085	564.61	454.39	7.213
16	16:39:00	37	Exercise	37.7	0.3	36.879	36.651	36.303	36.57	36.633	37.487	37	36.938	36.188	36.625	36.744	37.509	36.782	36.505	36.178	36.51	36.524	37.465	35.2225	40.2925	112	126.7	30.99	48.47	1.708	1.853	1.087	614.83	502.83	7.981
16	16:40:00	38	Exercise	37.7	0.3	36.887	36.645	36.308	36.545	36.63	37.486	37	36.938	36.142	36.625	36.735	37.507	36.83	36.487	36.198	36.532	36.541	37.468	35.2325	40.275	112	127.7	27.16	45.55	1.625	1.789	1.102	587.34	475.34	7.545
16	16:41:00	39	Exercise	37.702	0.302	36.891	36.636	36.314	36.533	36.628	37.487	37	36.938	36.125	36.627	36.732	37.508	36.849	36.515	36.198	36.545	36.558	37.473	35.04	40.81	112	127.4	26.59	44.3	1.633	1.739	1.065	585.12	473.12	7.51
16	16:42:00	40	Exercise	37.723	0.323	36.889	36.628	36.312	36.499	36.617	37.502	37	36.892	36.113	36.631	36.716	37.522	36.866	36.546	36.225	36.58	36.584	37.496	34.77	41.4625	112	127.2	25.52	41.46	1.592	1.66	1.042	567.68	455.68	7.233
16	16:43:00	41	Exercise	37.792	0.392	36.863	36.597	36.278	36.48	36.59	37.551	36.996	36.852	36.063	36.625	36.692	37.572	36.848	36.559	36.268	36.627	36.601	37.554	34.525	42.21	112	127.4	26.1	40.88	1.584	1.644	1.038	564.07	452.07	7.176
16	16:44:00	42	Exercise	37.8	0.4	36.834	36.534	36.228	36.464	36.549	37.55	36.938	36.788	36.027	36.625	36.648	37.57	36.893	36.551	36.216	36.679	36.612	37.562	34.2475	42.75	112	128.6	22.7	39.89	1.653	1.678	1.015	585.59	473.59	7.517
16	16:45:00	43	Exercise	37.8	0.4	36.816	36.455	36.16	36.446	36.503	37.541	36.938	36.719	35.986	36.625	36.619	37.564	36.836	36.497	36.208	36.703	36.582	37.556	34.1425	43.2575	112	130.1	24.42	41.97	1.665	1.723	1.036	592.42	480.42	7.626
16	16:46:00	44	Exercise	37.8	0.4	36.768	36.376	36.089	36.432	36.448	37.53	36.89	36.638	35.923	36.575	36.558	37.552	36.847	36.562	36.061	36.691	36.573	37.555	34.28	43.05	112	127.3	26.01	42.01	1.598	1.678	1.051	570.75	458.75	7.282
16	16:47:00	45	Exercise	37.8	0.4	36.754	36.302	36.02	36.422	36.405	37.521	36.917	36.557	35.863	36.563	36.527	37.545	36.869	36.508	35.98	36.637	36.536	37.547	34.4975	42.55	112	128.6	26.34	43.76	1.647	1.738	1.056	588.79	476.79	7.568
16	16:48:00	46	Recovery	37.802	0.402	36.778	36.193	35.959	36.401	36.363	37.514	36.936	36.452	35.771	36.563	36.483	37.538	36.894	36.444	35.841	36.543	36.478	37.537	34.7	42.3425
16	16:49:00	47	Recovery	37.897	0.497	36.795	36.022	35.936				36.938	36.282	35.688	36.51	36.406	37.598	36.933	36.287	35.835	36.488	36.431	37.603	34.92	41.9575
16	16:50:00	48	Recovery	37.9	0.5	36.777	35.909	35.901				36.913	36.071	35.659	36.423	36.312	37.582	36.886	36.145	35.817	36.453	36.363	37.593	34.915	42.0625
16	16:51:00	49	Recovery	37.9	0.5	36.713	35.752	35.835				36.877	35.834	35.571	36.352	36.198	37.56	36.798	35.954	35.751	36.401	36.256	37.571	34.945	41.755
16	16:52:00	50	Recovery	37.902	0.502	36.591	35.575	35.746				36.779	35.59	35.465	36.258	36.055	37.532	36.676	35.745	35.672	36.279	36.116	37.545	35.1525	41.265
16	16:53:00	51	Recovery	37.9	0.5	36.482	35.434	35.626				36.673	35.386	35.361	36.142	35.918	37.504	36.552	35.545	35.607	36.075	35.965	37.513	35.295	40.8375
16	16:54:00	52	Recovery	37.913	0.513	36.381	35.266	35.505				36.592	35.19	35.275	36.025	35.795	37.49	36.453	35.373	35.499	35.891	35.826	37.496	35.15	40.99
16	16:55:00	53	Recovery	37.943	0.543	36.286	35.082	35.382				36.521	34.998	35.165	35.911	35.671	37.489	36.383	35.207	35.426	35.768	35.716	37.498	34.855	41.56
16	16:56:00	54	Recovery	37.965	0.565	36.206	34.901	35.264				36.452	34.819	35.067	35.792	35.553	37.483	36.313	35.078	35.377	35.666	35.626	37.497	34.51	42.3425
16	16:57:00	55	Recovery	37.988	0.588	36.108	34.726	35.151				36.352	34.682	34.981	35.688	35.444	37.479	36.265	34.949	35.341	35.559	35.544	37.5	34.21	43.125
16	16:58:00	56	Recovery	37.91	0.51	36.004	34.588	35.031				36.254	34.511	34.861	35.557	35.313	37.391	36.25	34.867	35.263	35.48	35.484	37.425	33.92	43.8725
16	16:59:00	57	Recovery	37.902	0.502	35.917	34.473	34.979				36.178	34.394	34.775	35.5	35.226	37.367	36.2	34.812	35.198	35.434	35.43	37.407	34.1125	43.3025
16	17:00:00	58	Recovery	37.9	0.5	35.92	34.429	34.953				36.171	34.294	34.75	35.442	35.178	37.356	36.245	34.766	35.157	35.386	35.412	37.402	34.3825	42.535
16	17:01:00	59	Recovery	37.9	0.5	35.978	34.435	34.931				36.294	34.221	34.74	35.438	35.19	37.358	36.181	34.693	35.071	35.335	35.343	37.389	34.61	41.915
16	17:02:00	60	Recovery	37.9	0.5	35.938	34.448	34.906				36.25	34.188	34.75	35.438	35.169	37.354	36.051	34.688	35.041	35.289	35.288	37.378	34.65	41.7
17	12:32:00	1	Rest	37.608	0	35.881	35.908	34.56	34.584	35.365	37.16	35.844	36.028	34.684	34.732	35.445	37.176	35.777	35.89	34.777	34.668	35.389	37.164	34.3875	40.465
17	12:33:00	2	Rest	37.6	-0.008	35.899	35.938	34.629	34.594	35.396	37.159	35.875	36.03	34.77	34.775	35.48	37.176	35.8	35.935	34.81	34.696	35.422	37.164	34.375	40.71
17	12:34:00	3	Rest	37.6	-0.008	35.916	35.98	34.734	34.607	35.437	37.167	35.883	36.088	34.87	34.775	35.52	37.184	35.811	35.934	34.858	34.671	35.429	37.166	34.5625	40.375
17	12:35:00	4	Rest	37.6	-0.008	35.928	36.012	34.785	34.622	35.464	37.173	35.938	36.09	34.968	34.775	35.557	37.191	35.785	35.933	34.883	34.664	35.425	37.165	34.685	40.0975
17	12:36:00	5	Rest	37.6	-0.008	35.958	36.019	34.835	34.632	35.486	37.177	35.938	36.092	35.045	34.809	35.58	37.196	35.787	35.908	34.92	34.639	35.42	37.164	34.79	39.8675
17	12:37:00	6	Rest	37.6	-0.008	35.986	36.052	34.901	34.66	35.524	37.185	35.979	36.134	35.107	34.838	35.623	37.205	35.788	35.902	34.938	34.622	35.419	37.164	34.965	39.6875
17	12:38:00	7	Rest	37.6	-0.008	36.011	36.076	34.957	34.683	35.554	37.191	36.021	36.153	35.163	34.838	35.652	37.21	35.794	35.87	34.947	34.602	35.409	37.162	35.0675	39.455
17	12:39:00	8	Rest	37.598	-0.01	36.034	36.078	34.997	34.681	35.569	37.193	36.063	36.153	35.22	34.873	35.683	37.215	35.787	35.841	34.966	34.578	35.397	37.158	35.09	39.5125
17	12:40:00	9	Rest	37.548	-0.06	36.031	36.077	34.97	34.661	35.558	37.15	36.063	36.153	35.28	34.846	35.69	37.177	35.798	35.852	34.973	34.567	35.403	37.119	35.02	39.6175
17	12:41:00	10	Rest	37.503	-0.105	36.021	36.071	34.99	34.656	35.557	37.114	36.063	36.153	35.28	34.838	35.688	37.14	35.826	35.866	35.012	34.57	35.424	37.087	34.925	39.8275
17	12:42:00	11	Rest	37.5	-0.108	36.027	36.068	35.041	34.662	35.569	37.114	36.063	36.151	35.28	34.838	35.688	37.138	35.86	35.898	35.066	34.604	35.461	37.092	34.83	40.0475
17	12:43:00	12	Rest	37.5	-0.108	36.021	36.058	35.094	34.668	35.576	37.115	36.063	36.101	35.333	34.838	35.683	37.137	35.869	35.915	35.11	34.649	35.487	37.097	34.755	40.2275
17	12:44:00	13	Rest	37.543	-0.065	36.013	36.051	35.096	34.666	35.572	37.149	36.063	36.092	35.343	34.838	35.683	37.171	35.908	35.957	35.137	34.666	35.52	37.139	34.66	40.4125
17	12:45:00	14	Rest	37.555	-0.053	36.002	36.053	35.045	34.657	35.557	37.155	36.053	36.09	35.307	34.838	35.672	37.178	35.913	35.97	35.033	34.666	35.505	37.145	34.5525	40.67
17	12:46:00	15	Rest	37.568	-0.04	35.984	36.059	34.999	34.657	35.544	37.163	36	36.111	35.253	34.838	35.652	37.185	35.927	36.004	34.952	34.688	35.507	37.156	34.4675	40.785
17	12:47:00		Transfer	37.533		35.979	36.075	34.916	34.66	35.531	37.133	36	36.153	35.184	34.838	35.65	37.157	35.965	36.068	34.964	34.736	35.55	37.137	34.4575	40.82
17	12:48:00		Transfer	37.537		35.999	36.107	34.852	34.673	35.537	37.137	36.019	36.153	35.103	34.838	35.64	37.157	35.996	36.088	34.938	34.764	35.565	37.142	34.57	40.6325
17	12:49:00	16	Exercise	37.538	-0.07	36.028	36.136	34.841	34.706	35.559	37.142	36.065	36.211	35.093	34.871	35.676	37.166	35.951	36.033	34.846	34.705	35.506	37.132	34.76	40.2775	133.4	89.1	27.19	32.85	1.321	0.769	0.584	420.31	286.89	2.958
17	12:50:00	17	Exercise	37.575	-0.033	36.076	36.176	34.869	34.786	35.607	37.181	36.129	36.24	35.093	34.919	35.713	37.203	35.914	36.01	34.861	34.748	35.499	37.16	34.95	40.03	140	100.3	28.16	46.52	1.918	1.214	0.632	618.36	478.36	4.932
17	12:51:00	18	Exercise	37.6	-0.008	36.152	36.235	34.917	34.917	35.683	37.217	36.205	36.299	35.093	35.013	35.772	37.234	35.938	36.005	34.834	34.838	35.517	37.183	35.1325	39.765	140	102.5	31.92	58.2	2.091	1.503	0.72	688.98	548.98	5.66
17	12:52:00	19	Exercise	37.598	-0.01	36.263	36.308	35.003	35.056	35.783	37.235	36.273	36.367	35.132	35.127	35.844	37.247	36.01	36.049	34.912	34.97	35.594	37.197	35.195	39.68	143.9	102.1	30.87	57.19	1.978	1.48	0.749	656.69	512.82	5.287
17	12:53:00	20	Exercise	37.6	-0.008	36.375	36.404	35.138	35.187	35.899	37.26	36.361	36.442	35.228	35.244	35.935	37.267	36.209	36.168	35.099	35.1	35.753	37.231	35.1025	39.9525	150	104.6	32.59	59.79	2.071	1.565	0.756	688.71	538.71	5.554
17	12:54:00	21	Exercise	37.6	-0.008	36.501	36.523	35.283	35.314	36.026	37.285	36.481	36.542	35.351	35.367	36.051	37.29	36.381	36.285	35.295	35.236	35.906	37.261	34.99	40.2125	155	106.8	31.61	61.48	2.126	1.587	0.747	705.48	550.52	5.675
17	12:55:00	22	Exercise	37.6	-0.008	36.612	36.617	35.45	35.443	36.147	37.309	36.6	36.624	35.512	35.488	36.167	37.313	36.555	36.428	35.504	35.4	36.076	37.295	34.8775	40.5475	164.8	107.8	30.44	59.26	2.192	1.586	0.725	723.19	558.44	5.757
17	12:56:00	23	Exercise	37.6	-0.008	36.695	36.692	35.612	35.563	36.251	37.33	36.7	36.696	35.668	35.609	36.274	37.335	36.638	36.528	35.665	35.538	36.19	37.318	34.795	40.82	165	110.7	31.86	66.76	2.329	1.776	0.762	776.05	611.05	6.299
17	12:57:00	24	Exercise	37.6	-0.008	36.729	36.717	35.754	35.681	36.321	37.344	36.758	36.715	35.832	35.723	36.353	37.351	36.675	36.597	35.839	35.695	36.288	37.338	34.7025	41.0725	165	110	36.18	66.17	2.244	1.684	0.751	745.29	580.29	5.982
17	12:58:00	25	Exercise	37.6	-0.008	36.752	36.721	35.889	35.773	36.374	37.355	36.813	36.715	35.976	35.821	36.418	37.364	36.719	36.613	35.96	35.797	36.351	37.35	34.655	41.23	169.4	111.5	37.75	70.68	2.288	1.755	0.767	763.29	593.93	6.123
17	12:59:00	26	Exercise	37.6	-0.008	36.77	36.726	35.999	35.848	36.418	37.364	36.813	36.715	36.103	35.902	36.459	37.372	36.75	36.623	36.032	35.869	36.392	37.358	34.5825	41.495	170	112.3	38.67	69.5	2.228	1.7	0.764	742.39	572.39	5.901
17	13:00:00	27	Exercise	37.6	-0.008	36.776	36.721	36.1	35.903	36.45	37.37	36.813	36.715	36.195	35.963	36.49	37.378	36.798	36.661	36.158	35.96	36.461	37.372	34.535	41.6775	173.4	115.5	37.66	74.22	2.377	1.843	0.775	794.59	621.16	6.404
17	13:01:00	28	Exercise	37.627	0.019	36.778	36.713	36.185	35.941	36.473	37.396	36.813	36.715	36.288	36.013	36.519	37.405	36.801	36.679	36.224	35.99	36.487	37.399	34.55	41.88	175	114.8	38.89	72.84	2.348	1.811	0.77	783.89	608.89	6.277
17	13:02:00	29	Exercise	37.685	0.077	36.801	36.719	36.257	35.982	36.503	37.449	36.83	36.715	36.357	36.048	36.544	37.457	36.827	36.685	36.284	36.012	36.513	37.451	34.6725	41.6925	175	115.8	38.71	72.68	2.358	1.824	0.773	787.69	612.69	6.316
17	13:03:00	30	Exercise	37.7	0.092	36.819	36.725	36.332	36.025	36.535	37.467	36.875	36.715	36.405	36.094	36.577	37.475	36.77	36.66	36.321	36.024	36.498	37.46	34.89	41.3525	175	115.2	38.16	72.17	2.344	1.821	0.779	783.78	608.78	6.276
17	13:04:00	31	Exercise	37.7	0.092	36.839	36.723	36.398	36.067	36.562	37.472	36.888	36.715	36.462	36.148	36.603	37.481	36.758	36.632	36.298	35.973	36.471	37.454	35.0375	41.18	175	117.7	39.7	77.87	2.413	1.893	0.784	808.46	633.46	6.531
17	13:05:00	32	Exercise	37.7	0.092	36.849	36.703	36.454	36.103	36.577	37.475	36.934	36.715	36.507	36.177	36.632	37.486	36.716	36.573	36.283	35.988	36.441	37.448	35.2025	40.96	175	117.7	41.45	75.96	2.352	1.81	0.77	785.07	610.07	6.289
17	13:06:00	33	Exercise	37.7	0.092	36.859	36.659	36.491	36.135	36.581	37.476	36.938	36.695	36.53	36.213	36.639	37.488	36.689	36.537	36.276	35.973	36.417	37.443	35.225	41	175	118	44.68	79.19	2.367	1.851	0.783	792.57	617.57	6.367
17	13:07:00	34	Exercise	37.72	0.112	36.874	36.606	36.525	36.152	36.58	37.492	36.938	36.628	36.53	36.213	36.618	37.5	36.725	36.533	36.334	35.995	36.443	37.465	35.1625	41.2425	178.9	117.9	43.9	79.06	2.378	1.897	0.798	799.19	620.28	6.395
17	13:08:00	35	Exercise	37.763	0.155	36.892	36.548	36.55	36.158	36.574	37.525	36.938	36.564	36.53	36.213	36.599	37.531	36.793	36.603	36.401	36.035	36.506	37.512	35.08	41.4925	180	116.1	43.46	79.57	2.408	1.881	0.781	806.12	626.12	6.455
17	13:09:00	36	Exercise	37.795	0.187	36.886	36.468	36.561	36.156	36.549	37.546	36.938	36.563	36.53	36.213	36.599	37.556	36.842	36.63	36.421	36.062	36.538	37.544	34.9825	41.7725	180	118.8	44.66	79.36	2.342	1.851	0.791	785.82	605.82	6.246
17	13:10:00	37	Exercise	37.8	0.192	36.883	36.408	36.559	36.147	36.528	37.546	36.938	36.563	36.53	36.213	36.599	37.56	36.829	36.625	36.438	36.057	36.535	37.547	34.87	42.1925	180	120.4	43.4	79.48	2.391	1.868	0.782	800.47	620.47	6.397
17	13:11:00	38	Exercise	37.8	0.192	36.887	36.363	36.546	36.136	36.511	37.542	36.938	36.455	36.53	36.213	36.566	37.553	36.872	36.623	36.462	36.072	36.555	37.551	34.7925	42.37	180	119.8	47.85	79.73	2.366	1.848	0.782	791.89	611.89	6.308
17	13:12:00	39	Exercise	37.8	0.192	36.887	36.325	36.52	36.138	36.495	37.539	36.938	36.438	36.53	36.177	36.554	37.551	36.969	36.569	36.487	36.14	36.587	37.557	34.6675	42.6975	180	119.7	45.18	80.92	2.403	1.845	0.769	801.68	621.68	6.409
17	13:13:00	40	Exercise	37.8	0.192	36.89	36.301	36.465	36.127	36.476	37.535	36.938	36.377	36.511	36.15	36.527	37.545	37.004	36.483	36.473	36.138	36.568	37.554	34.605	42.86	180	123.7	45	83.33	2.421	1.843	0.763	806.42	626.42	6.458
17	13:14:00	41	Exercise	37.8	0.192	36.877	36.298	36.416	36.102	36.456	37.531	36.938	36.375	36.448	36.131	36.51	37.542	37.039	36.5	36.495	36.131	36.587	37.557	34.5775	42.9325	180	123.6	36.71	76.15	2.518	1.863	0.74	834.26	654.26	6.745
17	13:15:00	42	Exercise	37.822	0.214	36.871	36.289	36.367	36.089	36.439	37.545	36.936	36.34	36.403	36.088	36.481	37.554	37.034	36.515	36.507	36.152	36.596	37.577	34.545	42.9975	180	123.9	43.59	82.71	2.438	1.882	0.772	814.28	634.28	6.539
17	13:16:00	43	Exercise	37.872	0.264	36.859	36.284	36.33	36.076	36.424	37.582	36.892	36.309	36.348	36.088	36.447	37.587	37.021	36.482	36.458	36.098	36.562	37.61	34.6325	42.8575	180	127	42.29	82.41	2.502	1.91	0.764	833.94	653.94	6.742
17	13:17:00	44	Exercise	37.898	0.29	36.865	36.276	36.296	36.071	36.416	37.602	36.934	36.252	36.34	36.088	36.441	37.607	36.99	36.4	36.393	36.067	36.509	37.62	34.83	42.4625	176	121.8	44.85	84.51	2.458	1.899	0.773	820.89	644.94	6.649
17	13:18:00	45	Exercise	37.9	0.292	36.87	36.282	36.266	36.078	36.414	37.603	36.938	36.25	36.286	36.088	36.431	37.606	36.958	36.366	36.326	36.034	36.469	37.614	35.0275	42.12	175	127.8	42.91	80.2	2.411	1.804	0.749	800.37	625.37	6.447
17	13:19:00	46	Recovery	37.9	0.292	36.871	36.243	36.249	36.081	36.4	37.6	36.94	36.217	36.28	36.086	36.42	37.604	36.926	36.27	36.264	36.037	36.419	37.604	35.14	41.87
17	13:20:00	47	Recovery	37.9	0.292	36.832	36.079	36.151	36.029	36.309	37.582	36.955	36.084	36.28	36.025	36.372	37.594	36.82	36.065	36.206	35.984	36.303	37.581	35.2475	42.0125
17	13:21:00	48	Recovery	37.9	0.292	36.722	35.927	35.987	35.958	36.184	37.557	36.859	35.902	36.223	35.938	36.261	37.572	36.68	35.91	36.105	35.906	36.179	37.556	35.18	42.1
17	13:22:00	49	Recovery	37.9	0.292	36.597	35.765	35.859	35.895	36.059	37.532	36.748	35.736	36.132	35.85	36.142	37.548	36.58	35.774	35.971	35.83	36.066	37.533	35.0925	42.4325
17	13:23:00	50	Recovery	37.9	0.292	36.476	35.648	35.751	35.809	35.949	37.51	36.621	35.577	36.053	35.754	36.021	37.524	36.541	35.705	35.88	35.8	36.01	37.522	35.0225	42.295
17	13:24:00	51	Recovery	37.898	0.29	36.335	35.616	35.647	35.698	35.855	37.49	36.488	35.519	35.978	35.648	35.927	37.504	36.482	35.688	35.791	35.747	35.958	37.51	34.93	42.6625
17	13:25:00	52	Recovery	37.89	0.282	36.223	35.539	35.57	35.595	35.762	37.464	36.359	35.448	35.899	35.527	35.827	37.477	36.475	35.67	35.752	35.704	35.935	37.499	34.8425	42.5775
17	13:26:00	53	Recovery	37.848	0.24	36.109	35.502	35.553	35.488	35.691	37.417	36.252	35.375	35.84	35.402	35.737	37.426	36.425	35.641	35.728	35.61	35.887	37.456	34.745	42.5775
17	13:27:00	54	Recovery	37.802	0.194	36.036	35.441	35.552	35.381	35.63	37.367	36.175	35.327	35.797	35.296	35.669	37.375	36.381	35.623	35.672	35.49	35.833	37.408	34.6775	42.79
17	13:28:00	55	Recovery	37.802	0.194	35.971	35.331	35.537	35.272	35.553	37.352	36.094	35.267	35.78	35.182	35.601	37.361	36.313	35.52	35.606	35.376	35.746	37.391	34.615	43.0625
17	13:29:00	56	Recovery	37.8	0.192	35.942	35.215	35.515	35.175	35.485	37.337	36.063	35.167	35.748	35.082	35.535	37.347	36.296	35.385	35.525	35.254	35.66	37.372	34.56	42.755
17	13:30:00	57	Recovery	37.8	0.192	35.9	35.071	35.473	35.094	35.405	37.321	36.032	35.042	35.717	34.988	35.463	37.333	36.271	35.237	35.474	35.183	35.584	37.357	34.55	42.6375
17	13:31:00	58	Recovery	37.8	0.192	35.823	34.967	35.412	35.033	35.326	37.305	35.959	34.959	35.661	34.906	35.389	37.318	36.22	35.157	35.4	35.141	35.521	37.344	34.65	42.18
17	13:32:00	59	Recovery	37.798	0.19	35.764	34.901	35.377	34.964	35.268	37.292	35.888	34.886	35.605	34.828	35.318	37.302	36.113	35.017	35.377	34.998	35.414	37.321	34.82	41.645
17	13:33:00	60	Recovery	37.8	0.192	35.75	34.914	35.352	34.922	35.254	37.291	35.875	34.875	35.592	34.775	35.298	37.3	36.032	34.985	35.394	34.897	35.363	37.313	34.86	41.41
18	11:07:00	1	Rest	37.9	0	34.585	35.421	34.19	33.272	34.494	37.219	34.694	35.338	34.123	33.482	34.53	37.226	34.747	35.677	34.212	33.539	34.677	37.255	34.6575	39.5625
18	11:08:00	2	Rest	37.9	0	34.686	35.531	34.386	33.421	34.627	37.245	34.811	35.459	34.319	33.627	34.67	37.254	34.807	35.705	34.345	33.634	34.749	37.27	34.78	39.265
18	11:09:00	3	Rest	37.897	-0.003	34.791	35.626	34.544	33.563	34.747	37.267	34.917	35.565	34.477	33.771	34.794	37.276	34.865	35.717	34.446	33.729	34.81	37.279	35.14	38.6325
18	11:10:00	4	Rest	37.83	-0.07	34.883	35.709	34.676	33.698	34.853	37.235	35.027	35.656	34.615	33.907	34.909	37.246	34.888	35.735	34.502	33.814	34.85	37.234	35.5025	37.8175
18	11:11:00	5	Rest	37.8	-0.1	34.958	35.781	34.802	33.823	34.946	37.229	35.108	35.746	34.723	34.032	35.007	37.241	34.904	35.771	34.572	33.904	34.898	37.22	35.6475	37.4525
18	11:12:00	6	Rest	37.875	-0.025	35.048	35.849	34.877	33.937	35.032	37.306	35.192	35.808	34.808	34.142	35.09	37.318	34.998	35.855	34.74	34.053	35.015	37.303	35.2025	38.8325
18	11:13:00	7	Rest	37.833	-0.067	35.163	35.901	34.909	34.043	35.11	37.289	35.284	35.863	34.881	34.231	35.167	37.3	35.079	35.905	34.859	34.183	35.103	37.287	34.9725	38.985
18	11:14:00	8	Rest	37.737	-0.163	35.164	35.921	34.957	34.144	35.146	37.218	35.313	35.904	34.958	34.327	35.222	37.234	35.144	35.966	34.953	34.301	35.184	37.226	34.7975	39.1675
18	11:15:00	9	Rest	37.688	-0.212	35.14	35.941	35.057	34.225	35.181	37.187	35.313	35.925	35.069	34.398	35.265	37.204	35.188	36.02	35.037	34.386	35.247	37.2	34.9125	38.7275
18	11:16:00	10	Rest	37.693	-0.207	35.128	35.966	35.159	34.298	35.22	37.199	35.313	35.952	35.166	34.465	35.306	37.216	35.172	36.038	35.118	34.441	35.275	37.21	35.05	38.2625
18	11:17:00	11	Rest	37.693	-0.207	35.121	35.994	35.246	34.366	35.257	37.206	35.313	35.988	35.26	34.536	35.35	37.225	35.143	36.04	35.191	34.479	35.289	37.212	35.1975	37.73
18	11:18:00	12	Rest	37.697	-0.203	35.154	36.032	35.309	34.437	35.305	37.218	35.344	36.019	35.333	34.596	35.395	37.236	35.142	36.034	35.257	34.505	35.305	37.218	35.4875	37.1425
18	11:19:00	13	Rest	37.698	-0.202	35.209	36.073	35.341	34.504	35.354	37.229	35.392	36.05	35.394	34.667	35.445	37.248	35.159	36.042	35.276	34.568	35.329	37.224	35.48	37.35
18	11:20:00	14	Rest	37.647	-0.253	35.227	36.1	35.37	34.574	35.387	37.195	35.438	36.109	35.444	34.74	35.501	37.217	35.138	36.048	35.262	34.602	35.329	37.183	35.51	37.525
18	11:21:00	15	Rest	37.665	-0.235	35.225	36.112	35.425	34.64	35.414	37.215	35.438	36.113	35.504	34.809	35.528	37.238	35.141	36.019	35.315	34.65	35.341	37.2	35.7175	37.02
18	11:22:00		Transfer	37.693		35.252	36.128	35.481	34.706	35.452	37.245	35.508	36.138	35.575	34.881	35.585	37.272	35.196	36.045	35.361	34.718	35.388	37.232	35.5625	38.2075
18	11:23:00		Transfer	37.692		35.354	36.187	35.498	34.784	35.519	37.257	35.59	36.177	35.621	34.959	35.646	37.283	35.234	36.124	35.365	34.762	35.433	37.24	35.695	37.9625
18	11:24:00		Transfer	37.672		35.484	36.258	35.507	34.847	35.594	37.256	35.669	36.234	35.658	35.013	35.705	37.278	35.29	36.211	35.371	34.806	35.486	37.235	35.6825	37.7375
18	11:25:00	16	Exercise	37.61	-0.29	35.585	36.312	35.547	34.894	35.657	37.219	35.688	36.292	35.689	35.063	35.744	37.237	35.338	36.252	35.404	34.849	35.528	37.194	35.5025	38.0175	138.3	116.5	22.25	29.98	1.242	1.024	0.827	420.22	281.93	3.098
18	11:26:00	17	Exercise	37.6	-0.3	35.646	36.338	35.544	34.932	35.69	37.218	35.688	36.3	35.687	35.115	35.757	37.231	35.391	36.318	35.46	34.906	35.586	37.197	35.23	38.4825	150	127.5	28.19	47.83	1.818	1.731	0.951	634.33	484.33	5.322
18	11:27:00	18	Exercise	37.6	-0.3	35.738	36.367	35.569	34.968	35.739	37.228	35.69	36.348	35.733	35.146	35.787	37.237	35.455	36.383	35.549	35.015	35.664	37.213	35.0575	38.8225	151.3	134.3	32.56	55.45	1.827	1.975	1.077	657.25	505.99	5.56
18	11:28:00	19	Exercise	37.603	-0.297	35.82	36.402	35.634	35.028	35.799	37.242	35.721	36.369	35.746	35.213	35.819	37.246	35.54	36.463	35.693	35.149	35.769	37.236	34.925	39.1175	160	135.8	29.94	58.12	1.936	2.116	1.093	698.15	538.15	5.914
18	11:29:00	20	Exercise	37.607	-0.293	35.901	36.441	35.732	35.101	35.869	37.259	35.75	36.423	35.8	35.296	35.871	37.26	35.715	36.573	35.852	35.306	35.918	37.269	35.075	38.7875	164.6	139.7	32.56	64.37	2.038	2.247	1.105	736.65	572.04	6.286
18	11:30:00	21	Exercise	37.637	-0.263	36.013	36.509	35.866	35.191	35.968	37.303	35.805	36.467	35.904	35.4	35.942	37.298	35.887	36.643	35.983	35.411	36.038	37.317	35.2325	38.435	165	141	27.33	58.11	2.016	2.159	1.071	723.39	558.39	6.136
18	11:31:00	22	Exercise	37.655	-0.245	36.165	36.611	36.036	35.309	36.102	37.344	35.927	36.546	36.054	35.515	36.056	37.335	36.128	36.723	36.142	35.558	36.195	37.363	35.3575	38.22	167.5	141.3	32.54	61.87	2.021	2.189	1.083	727.23	559.72	6.151
18	11:32:00	23	Exercise	37.7	-0.2	36.287	36.695	36.226	35.464	36.232	37.406	36.111	36.642	36.246	35.663	36.207	37.401	36.352	36.769	36.307	35.691	36.336	37.427	35.5975	37.79	170	146.3	32.31	63.85	2.041	2.214	1.085	734.92	564.92	6.208
18	11:33:00	24	Exercise	37.7	-0.2	36.432	36.78	36.414	35.631	36.373	37.435	36.296	36.723	36.45	35.8	36.356	37.431	36.478	36.815	36.457	35.864	36.452	37.45	35.65	37.89	173.9	150	29.37	61.95	2.156	2.275	1.055	770.96	597.03	6.561
18	11:34:00	25	Exercise	37.703	-0.197	36.545	36.843	36.587	35.806	36.495	37.462	36.444	36.811	36.642	35.936	36.492	37.461	36.558	36.874	36.586	35.974	36.541	37.471	35.81	37.63	175	148.9	31.41	65.15	2.141	2.304	1.076	769.36	594.36	6.531
18	11:35:00	26	Exercise	37.775	-0.125	36.64	36.906	36.71	35.946	36.595	37.539	36.579	36.894	36.808	36.042	36.612	37.542	36.627	36.899	36.713	36.073	36.615	37.543	35.8325	37.77	175	151.9	35.04	70.11	2.124	2.348	1.106	768.4	593.4	6.521
18	11:36:00	27	Exercise	37.8	-0.1	36.691	36.931	36.791	36.055	36.656	37.571	36.65	36.948	36.942	36.129	36.694	37.579	36.665	36.949	36.77	36.156	36.669	37.574	35.62	38.52	175	150.1	30.36	63.69	2.132	2.237	1.05	761.2	586.2	6.442
18	11:37:00	28	Exercise	37.8	-0.1	36.742	36.961	36.845	36.133	36.706	37.581	36.696	36.988	37.039	36.188	36.751	37.59	36.738	37.008	36.788	36.267	36.735	37.587	35.28	39.5	175	154.5	34.22	69.81	2.199	2.368	1.077	790.21	615.21	6.761
18	11:38:00	29	Exercise	37.803	-0.097	36.785	36.967	36.873	36.184	36.737	37.59	36.75	37.015	37.115	36.219	36.796	37.602	36.785	37.053	36.8	36.306	36.773	37.597	35.1	39.805	175	155.2	35.36	70.57	2.185	2.349	1.08	784.87	609.87	6.702
18	11:39:00	30	Exercise	37.852	-0.048	36.807	36.959	36.881	36.206	36.747	37.631	36.75	37.05	37.162	36.246	36.822	37.646	36.835	37.089	36.846	36.336	36.814	37.644	34.96	40.045	175	153.6	37.21	69.75	2.059	2.236	1.085	741.63	566.63	6.227
18	11:40:00	31	Exercise	37.9	0	36.818	36.924	36.877	36.224	36.743	37.669	36.75	37.05	37.183	36.231	36.823	37.685	36.902	37.106	36.897	36.339	36.85	37.69	35.0525	39.7375	175	150.7	21.64	52.28	2.14	2.065	0.964	749.22	574.22	6.31
18	11:41:00	32	Exercise	37.9	0	36.819	36.889	36.871	36.242	36.735	37.667	36.744	37.048	37.2	36.236	36.825	37.685	36.878	37.122	36.898	36.364	36.852	37.69	35.2575	39.2375	175	152.4	23.85	58.35	2.307	2.323	1.007	815.45	640.45	7.038
18	11:42:00	33	Exercise	37.9	0	36.796	36.867	36.862	36.247	36.721	37.664	36.682	37.036	37.246	36.198	36.804	37.681	36.866	37.117	36.913	36.338	36.845	37.689	35.4575	38.8125	175	151.9	30.51	65.85	2.196	2.351	1.071	788.13	613.13	6.738
18	11:43:00	34	Exercise	37.95	0.05	36.788	36.834	36.848	36.243	36.705	37.701	36.638	36.998	37.246	36.188	36.778	37.716	36.821	37.077	36.907	36.296	36.81	37.722	35.575	38.3775	175	155.5	33.04	69.72	2.205	2.384	1.083	793.17	618.17	6.793
18	11:44:00	35	Exercise	37.993	0.093	36.806	36.787	36.838	36.218	36.689	37.732	36.625	36.988	37.246	36.159	36.765	37.748	36.791	37.039	36.893	36.228	36.773	37.749	35.805	37.9675	175	156.6	31.53	67.19	2.221	2.377	1.069	796.92	621.92	6.834
18	11:45:00	36	Exercise	38	0.1	36.827	36.744	36.83	36.199	36.677	37.735	36.625	36.944	37.246	36.125	36.745	37.749	36.853	36.879	36.905	36.184	36.737	37.747	35.9425	37.6225	175	154.9	32.98	67.69	2.185	2.353	1.076	785.27	610.27	6.706
18	11:46:00	37	Exercise	38	0.1	36.845	36.707	36.826	36.183	36.667	37.733	36.625	36.894	37.246	36.111	36.727	37.745	36.886	36.787	36.903	36.144	36.711	37.742	35.9725	37.465	175	157.5	32.18	70.27	2.238	2.42	1.082	805.06	630.06	6.924
18	11:47:00	38	Exercise	38.025	0.125	36.856	36.661	36.818	36.151	36.649	37.75	36.608	36.831	37.236	36.063	36.692	37.758	36.906	36.709	36.904	36.131	36.691	37.758	35.7025	38.025	175	158.8	34.62	70.9	2.205	2.386	1.081	793.29	618.29	6.795
18	11:48:00	39	Exercise	38.088	0.188	36.838	36.628	36.801	36.083	36.617	37.794	36.542	36.779	37.177	36.015	36.635	37.798	36.932	36.722	36.935	36.116	36.706	37.812	35.415	38.62	175	159.5	34.16	71.8	2.295	2.459	1.071	823.77	648.77	7.129
18	11:49:00	40	Exercise	38.098	0.198	36.809	36.569	36.769	35.981	36.563	37.791	36.496	36.704	37.104	35.955	36.572	37.793	37.004	36.738	36.929	36.104	36.729	37.825	35.23	39.0475	175	161	38.33	74.46	2.214	2.394	1.083	796.41	621.41	6.829
18	11:50:00	41	Exercise	38.1	0.2	36.78	36.503	36.721	35.856	36.5	37.78	36.438	36.621	37.027	35.861	36.495	37.779	37.055	36.728	36.965	36.071	36.742	37.828	35.0475	39.3525	175	160.8	38.67	74.74	2.199	2.388	1.087	791.99	616.99	6.78
18	11:51:00	42	Exercise	38.122	0.222	36.764	36.457	36.677	35.727	36.447	37.787	36.358	36.546	36.948	35.779	36.417	37.781	37.112	36.768	36.96	36.055	36.767	37.851	35.0125	39.4775	175	161.3	33.63	69.46	2.285	2.362	1.034	812.79	637.79	7.009
18	11:52:00	43	Exercise	38.182	0.282	36.739	36.422	36.64	35.612	36.399	37.825	36.307	36.484	36.867	35.692	36.349	37.815	37.153	36.806	36.945	36.043	36.785	37.902	35.1975	39.125	175	160.5	27.91	64.45	2.308	2.347	1.017	817.79	642.79	7.064
18	11:53:00	44	Exercise	38.197	0.297	36.713	36.394	36.603	35.515	36.356	37.828	36.215	36.423	36.794	35.611	36.272	37.812	37.083	36.739	36.86	35.942	36.707	37.899	35.35	38.785	175	161.4	38.01	73.28	2.219	2.402	1.082	798.53	623.53	6.852
18	11:54:00	45	Exercise	38.21	0.31	36.69	36.365	36.566	35.421	36.314	37.831	36.152	36.365	36.738	35.538	36.21	37.81	37.025	36.701	36.797	35.864	36.65	37.898	35.5775	38.42	175	161.3	37.74	73.48	2.224	2.416	1.086	801.06	626.06	6.88
18	11:55:00	46	Recovery	38.28	0.38	36.665	36.284	36.531	35.33	36.257	37.875	36.125	36.311	36.677	35.461	36.158	37.856	36.9	36.559	36.732	35.779	36.54	37.932	35.57	38.665
18	11:56:00	47	Recovery	38.3	0.4	36.62	36.147	36.502	35.27	36.185	37.877	36.207	36.204	36.621	35.402	36.128	37.866	36.775	36.457	36.718	35.778	36.469	37.934	35.6575	39.165
18	11:57:00	48	Recovery	38.3	0.4	36.549	36.041	36.483	35.282	36.13	37.866	36.252	36.113	36.621	35.415	36.117	37.863	36.595	36.36	36.644	35.846	36.385	37.917	35.8275	38.7675
18	11:58:00	49	Recovery	38.3	0.4	36.448	35.935	36.432	35.242	36.05	37.85	36.25	36.015	36.587	35.348	36.067	37.853	36.482	36.267	36.548	35.753	36.285	37.897	35.605	39.8625
18	11:59:00	50	Recovery	38.3	0.4	36.341	35.844	36.353	35.126	35.951	37.83	36.207	35.938	36.496	35.206	35.984	37.837	36.394	36.208	36.474	35.558	36.187	37.877	35.4875	39.9725
18	12:00:00	51	Recovery	38.3	0.4	36.232	35.757	36.27	34.98	35.847	37.809	36.152	35.84	36.406	35.052	35.889	37.818	36.289	36.141	36.413	35.361	36.084	37.857	35.3475	40.0325
18	12:01:00	52	Recovery	38.3	0.4	36.125	35.672	36.191	34.816	35.741	37.788	36.061	35.769	36.304	34.877	35.785	37.797	36.192	36.084	36.358	35.174	35.989	37.838	35.17	40.1875
18	12:02:00	53	Recovery	38.3	0.4	36.004	35.576	36.107	34.64	35.624	37.765	35.961	35.671	36.21	34.694	35.67	37.774	36.097	36.019	36.302	34.96	35.887	37.817	35.025	40.3225
18	12:03:00	54	Recovery	38.3	0.4	35.882	35.487	36.026	34.458	35.507	37.741	35.846	35.577	36.104	34.496	35.547	37.749	36.009	35.95	36.247	34.752	35.788	37.798	35.1025	40.0375
18	12:04:00	55	Recovery	38.3	0.4	35.757	35.371	35.95	34.267	35.381	37.716	35.742	35.467	36	34.29	35.421	37.724	35.912	35.879	36.182	34.558	35.685	37.777	35.105	40.6275
18	12:05:00	56	Recovery	38.3	0.4	35.681	35.307	35.901	34.079	35.292	37.698	35.688	35.396	35.923	34.098	35.329	37.706	35.862	35.85	36.116	34.371	35.611	37.762	35.4075	39.8925
18	12:06:00	57	Recovery	38.298	0.398	35.665	35.286	35.871	33.919	35.243	37.687	35.692	35.363	35.871	33.929	35.277	37.694	35.847	35.808	36.079	34.238	35.56	37.751	35.445	40.24
18	12:07:00	58	Recovery	38.273	0.373	35.668	35.272	35.846	33.789	35.209	37.661	35.75	35.363	35.827	33.796	35.258	37.67	35.811	35.763	36.025	34.097	35.496	37.718	35.6	39.8825
18	12:08:00	59	Recovery	38.212	0.312	35.657	35.231	35.805	33.678	35.163	37.602	35.75	35.348	35.806	33.686	35.228	37.615	35.728	35.675	35.944	33.985	35.407	37.651	35.655	39.88
18	12:09:00	60	Recovery	38.2	0.3	35.656	35.219	35.766	33.625	35.141	37.588	35.75	35.3	35.808	33.625	35.202	37.6	35.733	35.676	35.898	33.951	35.392	37.638	35.72	39.67
19	14:10:00	1	Rest	37	0	35.613	34.32	33.601	33.352	34.37	36.474	35.746	33.961	33.888	33.538	34.397	36.479	35.646	33.912	34.046	33.082	34.293	36.459	35.2225	39.8025
19	14:11:00	2	Rest	37	0	35.712	34.446	33.924	33.511	34.534	36.507	35.827	34.148	34.234	33.711	34.581	36.516	35.687	34.025	34.282	33.197	34.409	36.482	35.3025	39.68
19	14:12:00	3	Rest	37	0	35.785	34.561	34.133	33.617	34.654	36.531	35.905	34.302	34.452	33.84	34.72	36.544	35.728	34.131	34.401	33.302	34.498	36.5	35.2275	39.6625
19	14:13:00	4	Rest	37	0	35.839	34.677	34.182	33.694	34.73	36.546	35.965	34.432	34.513	33.938	34.809	36.562	35.814	34.315	34.383	33.455	34.606	36.521	35.0375	40.055
19	14:14:00	5	Rest	36.967	-0.033	35.869	34.773	34.195	33.749	34.782	36.53	36.009	34.538	34.558	34.007	34.877	36.549	35.895	34.48	34.428	33.588	34.716	36.516	34.8875	40.425
19	14:15:00	6	Rest	36.983	-0.017	35.886	34.838	34.244	33.782	34.822	36.551	36.038	34.627	34.598	34.038	34.927	36.572	35.925	34.586	34.575	33.69	34.806	36.548	34.705	40.8525
19	14:16:00	7	Rest	36.95	-0.05	35.901	34.92	34.393	33.819	34.889	36.538	36.038	34.702	34.681	34.096	34.978	36.556	36.023	34.723	34.856	33.811	34.957	36.551	34.47	41.215
19	14:17:00	8	Rest	36.903	-0.097	35.908	34.989	34.438	33.87	34.931	36.509	36.096	34.782	34.717	34.123	35.031	36.529	36.142	34.898	34.925	33.997	35.097	36.542	34.22	41.5625
19	14:18:00	9	Rest	36.9	-0.1	35.92	35.026	34.48	33.91	34.962	36.512	36.1	34.844	34.775	34.163	35.071	36.534	36.239	35.043	35.041	34.148	35.223	36.565	34.06	41.7125
19	14:19:00	10	Rest	36.9	-0.1	35.922	35.089	34.52	33.953	34.998	36.52	36.1	34.917	34.802	34.196	35.105	36.541	36.316	35.153	35.158	34.254	35.323	36.585	33.8875	41.7725
19	14:20:00	11	Rest	36.9	-0.1	35.938	35.146	34.674	33.986	35.057	36.531	36.1	34.983	34.873	34.225	35.145	36.549	36.405	35.276	35.461	34.362	35.469	36.614	33.74	41.7425
19	14:21:00	12	Rest	36.9	-0.1	35.948	35.195	34.776	34.008	35.1	36.54	36.115	35.042	34.946	34.236	35.183	36.557	36.506	35.4	35.602	34.46	35.584	36.637	33.61	41.93
19	14:22:00	13	Rest	36.9	-0.1	35.961	35.227	34.878	34.028	35.138	36.548	36.159	35.065	35.013	34.286	35.227	36.565	36.566	35.473	35.749	34.538	35.669	36.654	33.44	41.8025
19	14:23:00	14	Rest	36.9	-0.1	35.978	35.236	34.841	34.021	35.137	36.547	36.163	35.115	35.013	34.288	35.243	36.569	36.569	35.493	35.684	34.552	35.666	36.653	33.445	41.9875
19	14:24:00	15	Rest	36.9	-0.1	35.998	35.266	34.829	34.016	35.149	36.55	36.163	35.131	35.013	34.288	35.248	36.57	36.565	35.494	35.656	34.506	35.65	36.65	33.4425	42.195
19	14:25:00		Transfer	36.9		36.016	35.304	34.857	34.029	35.173	36.555	36.163	35.188	35.013	34.288	35.265	36.573	36.532	35.494	35.632	34.488	35.632	36.646	33.565	42.09
19	14:26:00		Transfer	36.9		36.029	35.347	34.906	34.066	35.207	36.561	36.165	35.238	35.077	34.325	35.301	36.58	36.49	35.493	35.616	34.461	35.61	36.642	33.7875	41.745
19	14:27:00		Transfer	36.9		36.037	35.384	34.943	34.11	35.237	36.567	36.206	35.294	35.138	34.358	35.349	36.59	36.44	35.466	35.546	34.41	35.563	36.633	34.1275	41.1925
19	14:28:00		Transfer	36.893		36.042	35.431	34.986	34.184	35.276	36.57	36.225	35.358	35.196	34.425	35.399	36.595	36.389	35.419	35.478	34.337	35.505	36.616	34.5825	40.295
19	14:29:00		Transfer	36.9		36.069	35.511	35.028	34.249	35.329	36.586	36.225	35.465	35.269	34.496	35.46	36.612	36.253	35.371	35.355	34.258	35.41	36.602	34.945	39.6975
19	14:30:00	16	Exercise	36.9	-0.1	36.093	35.574	35.087	34.322	35.382	36.596	36.244	35.554	35.336	34.567	35.52	36.624	36.202	35.36	35.31	34.217	35.374	36.595	35.345	38.975	124.2	107	32.99	29.85	1.159	0.922	0.811	389.36	265.12	3.899
19	14:31:00	17	Exercise	36.9	-0.1	36.135	35.661	35.16	34.431	35.457	36.611	36.296	35.661	35.405	34.688	35.606	36.641	36.155	35.36	35.238	34.227	35.347	36.589	35.6775	38.5075	130	124	27.36	39.26	1.582	1.471	0.93	549.08	419.08	6.163
19	14:32:00	18	Exercise	36.9	-0.1	36.203	35.769	35.258	34.58	35.559	36.632	36.369	35.767	35.5	34.846	35.71	36.662	36.159	35.368	35.257	34.253	35.36	36.592	36.0325	38.0125	130	122.4	32.13	49.03	1.627	1.751	1.08	584.6	454.6	6.685
19	14:33:00	19	Exercise	36.9	-0.1	36.292	35.898	35.373	34.749	35.681	36.656	36.454	35.881	35.627	35.019	35.83	36.686	36.185	35.401	35.312	34.333	35.405	36.601	36.355	37.4475	131.9	124.3	27.82	44.07	1.563	1.645	1.052	558.38	426.49	6.272
19	14:34:00	20	Exercise	36.9	-0.1	36.381	36.027	35.515	34.971	35.82	36.684	36.567	36	35.771	35.227	35.97	36.714	36.24	35.476	35.398	34.49	35.492	36.618	36.5275	37.325	133	127.8	29.22	49.95	1.728	1.82	1.054	617.54	484.54	7.126
19	14:35:00	21	Exercise	36.947	-0.053	36.494	36.152	35.672	35.193	35.967	36.751	36.675	36.136	35.934	35.452	36.12	36.781	36.337	35.567	35.533	34.695	35.617	36.681	36.3525	37.77	133	134.1	29.96	51.84	1.693	1.838	1.087	609.76	476.76	7.011
19	14:36:00	22	Exercise	37	0	36.597	36.253	35.815	35.405	36.099	36.82	36.784	36.261	36.073	35.661	36.26	36.852	36.457	35.737	35.722	34.979	35.798	36.76	36.0575	38.4725	133	134.9	30.05	50.2	1.689	1.771	1.05	603	470	6.912
19	14:37:00	23	Exercise	37.003	0.003	36.694	36.327	35.937	35.602	36.214	36.845	36.884	36.35	36.183	35.85	36.377	36.878	36.598	35.894	35.909	35.274	35.984	36.799	35.7825	39.24	133	131.2	31.12	50.55	1.661	1.752	1.057	593.78	460.78	6.776
19	14:38:00	24	Exercise	37.083	0.083	36.756	36.37	36.037	35.765	36.298	36.926	36.954	36.432	36.273	36	36.471	36.961	36.717	36.033	36.096	35.547	36.154	36.897	35.525	39.815	133	137	31.52	51.68	1.688	1.757	1.042	601.54	468.54	6.89
19	14:39:00	25	Exercise	37.1	0.1	36.792	36.395	36.119	35.88	36.356	36.951	37	36.494	36.325	36.117	36.537	36.987	36.802	36.131	36.23	35.766	36.279	36.936	35.315	40.4825	133	132.6	34.76	54.1	1.647	1.757	1.068	590.45	457.45	6.727
19	14:40:00	26	Exercise	37.113	0.113	36.815	36.408	36.19	35.964	36.398	36.97	37.038	36.506	36.386	36.2	36.581	37.007	36.902	36.215	36.377	35.94	36.399	36.97	35.0975	40.98	133	150.7	32.09	52.61	1.721	1.768	1.03	611.44	478.44	7.036
19	14:41:00	27	Exercise	37.187	0.187	36.847	36.422	36.248	36.024	36.435	37.036	37.061	36.563	36.409	36.259	36.621	37.073	36.999	36.311	36.508	36.113	36.517	37.053	34.8925	41.4325
19	14:42:00	28	Exercise	37.197	0.197	36.872	36.432	36.303	36.078	36.467	37.051	37.1	36.563	36.45	36.311	36.651	37.088	37.086	36.379	36.608	36.239	36.609	37.079	34.745	41.7575
19	14:43:00	29	Exercise	37.21	0.21	36.888	36.434	36.344	36.125	36.49	37.066	37.1	36.563	36.467	36.35	36.662	37.1	37.154	36.437	36.708	36.333	36.685	37.105	34.655	42.0525
19	14:44:00	30	Exercise	37.277	0.277	36.899	36.434	36.38	36.162	36.508	37.123	37.102	36.563	36.513	36.377	36.678	37.157	37.186	36.48	36.777	36.419	36.739	37.169	34.73	42.01
19	14:45:00	31	Exercise	37.3	0.3	36.908	36.448	36.418	36.204	36.531	37.146	37.146	36.563	36.513	36.413	36.698	37.18	37.208	36.493	36.787	36.452	36.758	37.192	34.8575	41.875
19	14:46:00	32	Exercise	37.34	0.34	36.91	36.476	36.453	36.248	36.556	37.183	37.163	36.6	36.53	36.467	36.728	37.218	37.172	36.488	36.772	36.457	36.744	37.221	35.005	41.5075
19	14:47:00	33	Exercise	37.397	0.397	36.9	36.51	36.488	36.294	36.579	37.233	37.163	36.625	36.575	36.517	36.755	37.268	37.148	36.508	36.775	36.473	36.746	37.267	35.085	41.385	131	136	34.98	55.03	1.88	1.897	1.01	665.07	534.1	7.854
19	14:48:00	34	Exercise	37.4	0.4	36.901	36.538	36.531	36.341	36.606	37.241	37.163	36.633	36.604	36.557	36.771	37.274	37.114	36.552	36.776	36.482	36.751	37.27	35.2225	41.155	122.9	139.4	36.16	56.57	1.838	1.888	1.027	652.94	530.09	7.795
19	14:49:00	35	Exercise	37.41	0.41	36.912	36.558	36.578	36.392	36.635	37.255	37.163	36.688	36.638	36.615	36.806	37.289	37.1	36.507	36.771	36.51	36.738	37.276	35.325	41.0475	120	138.1	39.59	57.35	1.721	1.807	1.051	614.65	494.65	7.274
19	14:50:00	36	Exercise	37.497	0.497	36.936	36.555	36.622	36.441	36.66	37.329	37.163	36.69	36.694	36.663	36.827	37.363	37.085	36.503	36.776	36.506	36.733	37.344	35.415	40.935	120	135.1	33.24	51.17	1.675	1.67	0.997	590.72	470.72	6.922
19	14:51:00	37	Exercise	37.5	0.5	36.937	36.553	36.644	36.479	36.672	37.334	37.163	36.742	36.7	36.717	36.855	37.371	37.129	36.529	36.787	36.564	36.768	37.354	35.48	40.7775	120	134.1	32.97	50.91	1.768	1.718	0.972	619.83	499.83	7.35
19	14:52:00	38	Exercise	37.503	0.503	36.939	36.558	36.661	36.503	36.682	37.339	37.163	36.75	36.7	36.725	36.859	37.374	37.126	36.527	36.806	36.588	36.774	37.358	35.3725	41.035	120	132.3	31.08	48.78	1.744	1.669	0.959	609.26	489.26	7.195
19	14:53:00	39	Exercise	37.577	0.577	36.921	36.553	36.657	36.506	36.675	37.396	37.163	36.75	36.7	36.725	36.859	37.433	37.063	36.565	36.791	36.601	36.767	37.415	35.165	41.5375	120	134.1	36.06	54.19	1.77	1.779	1.006	625.6	505.6	7.435
19	14:54:00	40	Exercise	37.6	0.6	36.88	36.544	36.645	36.501	36.656	37.411	37.163	36.75	36.7	36.725	36.859	37.452	37.098	36.6	36.83	36.636	36.803	37.441	34.9825	41.97	120	134.2	35.26	54.32	1.773	1.789	1.01	627.03	507.03	7.456
19	14:55:00	41	Exercise	37.6	0.6	36.865	36.557	36.633	36.484	36.65	37.41	37.163	36.729	36.677	36.725	36.848	37.45	37.137	36.667	36.895	36.661	36.852	37.45	34.845	42.3175	120	131.6	37.15	54.41	1.774	1.779	1.004	626.73	506.73	7.452
19	14:56:00	42	Exercise	37.6	0.6	36.868	36.551	36.629	36.489	36.649	37.41	37.125	36.688	36.638	36.708	36.813	37.443	37.201	36.672	36.93	36.732	36.894	37.459	34.735	42.625	120	133.6	36.99	53.39	1.721	1.709	0.993	606.52	486.52	7.155
19	14:57:00	43	Exercise	37.643	0.643	36.891	36.548	36.635	36.497	36.658	37.446	37.121	36.688	36.638	36.723	36.815	37.478	37.187	36.66	36.98	36.763	36.903	37.495	34.8225	42.415	120	135.7	36.09	50.6	1.723	1.673	0.972	604.06	484.06	7.118
19	14:58:00	44	Exercise	37.697	0.697	36.899	36.536	36.646	36.511	36.662	37.49	37.152	36.688	36.677	36.725	36.833	37.524	37.213	36.634	36.965	36.774	36.902	37.538	34.95	42.1725	120	134.6	34.19	50.28	1.72	1.671	0.973	603.07	483.06	7.104
19	14:59:00	45	Exercise	37.703	0.703	36.901	36.533	36.649	36.518	36.664	37.495	37.163	36.688	36.698	36.725	36.84	37.531	37.233	36.627	36.935	36.738	36.893	37.541	35.11	41.8275	117.3	129.5	34.95	48.95	1.694	1.626	0.96	592.31	475.02	6.986
19	15:00:00	46	Recovery	37.757	0.757	36.903	36.517	36.655	36.523	36.662	37.538	37.163	36.731	36.7	36.725	36.853	37.576	37.198	36.589	36.912	36.709	36.86	37.577	35.22	41.67
19	15:01:00	47	Recovery	37.8	0.8	36.866	36.45	36.666	36.524	36.633	37.567	37.132	36.717	36.7	36.725	36.84	37.608	37.066	36.5	36.837	36.633	36.764	37.593	35.3275	41.6275
19	15:02:00	48	Recovery	37.8	0.8	36.764	36.339	36.669	36.476	36.56	37.552	37.025	36.642	36.748	36.702	36.79	37.598	36.891	36.393	36.757	36.568	36.65	37.57	35.4075	41.4575
19	15:03:00	49	Recovery	37.793	0.793	36.649	36.235	36.631	36.393	36.47	37.529	36.879	36.536	36.7	36.621	36.689	37.572	36.757	36.29	36.664	36.471	36.541	37.543	35.4475	41.235
19	15:04:00	50	Recovery	37.757	0.757	36.56	36.145	36.65	36.309	36.403	37.486	36.782	36.442	36.729	36.523	36.618	37.529	36.706	36.211	36.635	36.391	36.48	37.501	35.3275	41.4025
19	15:05:00	51	Recovery	37.7	0.7	36.475	36.079	36.688	36.217	36.347	37.429	36.692	36.35	36.763	36.417	36.549	37.47	36.666	36.177	36.673	36.322	36.452	37.45	35.1575	41.73
19	15:06:00	52	Recovery	37.7	0.7	36.386	35.997	36.723	36.109	36.281	37.416	36.615	36.248	36.777	36.3	36.474	37.455	36.609	36.115	36.713	36.25	36.41	37.442	34.985	42.0025
19	15:07:00	53	Recovery	37.7	0.7	36.307	35.924	36.708	35.985	36.208	37.402	36.523	36.154	36.767	36.175	36.392	37.438	36.631	36.084	36.776	36.189	36.408	37.442	34.8325	42.2975
19	15:08:00	54	Recovery	37.7	0.7	36.206	35.879	36.572	35.878	36.115	37.383	36.413	36.077	36.596	36.065	36.279	37.416	36.586	36.085	36.786	36.131	36.385	37.437	34.81	42.305
19	15:09:00	55	Recovery	37.7	0.7	36.101	35.824	36.458	35.786	36.026	37.365	36.319	36.015	36.454	35.971	36.185	37.397	36.489	36.041	36.698	36.048	36.308	37.422	34.92	42.0125
19	15:10:00	56	Recovery	37.68	0.68	36.014	35.776	36.382	35.699	35.953	37.335	36.244	35.965	36.361	35.89	36.113	37.367	36.397	35.943	36.609	35.922	36.208	37.386	35.0375	41.7875
19	15:11:00	57	Recovery	37.607	0.607	35.941	35.739	36.324	35.618	35.892	37.264	36.184	35.932	36.304	35.815	36.058	37.297	36.302	35.856	36.526	35.797	36.112	37.308	35.16	41.3625
19	15:12:00	58	Recovery	37.653	0.653	35.88	35.731	36.294	35.54	35.85	37.293	36.121	35.875	36.263	35.74	35.999	37.323	36.192	35.834	36.451	35.672	36.032	37.329	35.27	40.975
19	15:13:00	59	Recovery	37.633	0.633	35.822	35.71	36.267	35.49	35.811	37.269	36.088	35.871	36.229	35.708	35.975	37.302	36.087	35.799	36.38	35.591	35.96	37.299	35.38	40.595
19	15:14:00	60	Recovery	37.6	0.6	35.82	35.695	36.258	35.461	35.798	37.24	36.038	35.813	36.2	35.663	35.928	37.266	36.076	35.803	36.384	35.566	35.954	37.271	35.37	40.27
20	09:33:00	1	Rest	37.6	0	34.206	33.81	33.867	32.906	33.759	36.832	34.435	34.004	34.017	32.998	33.935	36.867	33.924	33.894	33.842	32.771	33.668	36.814	35.17	37.99
20	09:34:00	2	Rest	37.6	0	34.344	33.985	34.041	33.121	33.931	36.866	34.606	34.196	34.175	33.223	34.12	36.904	34.097	34.102	33.999	32.987	33.857	36.851	34.98	39.245
20	09:35:00	3	Rest	37.6	0	34.487	34.141	34.219	33.33	34.098	36.9	34.771	34.363	34.354	33.427	34.296	36.939	34.316	34.297	34.171	33.238	34.066	36.893	34.85	39.3725
20	09:36:00	4	Rest	37.588	-0.012	34.607	34.265	34.372	33.524	34.241	36.919	34.906	34.492	34.531	33.621	34.45	36.961	34.482	34.437	34.346	33.488	34.242	36.919	34.725	39.695
20	09:37:00	5	Rest	37.528	-0.072	34.685	34.372	34.52	33.692	34.36	36.895	35.002	34.6	34.694	33.798	34.579	36.938	34.602	34.608	34.545	33.686	34.409	36.905	34.55	40.0775
20	09:38:00	6	Rest	37.51	-0.09	34.727	34.464	34.629	33.827	34.448	36.898	35.056	34.698	34.819	33.936	34.677	36.943	34.696	34.747	34.701	33.892	34.551	36.918	34.3725	40.605
20	09:39:00	7	Rest	37.505	-0.095	34.761	34.55	34.727	33.94	34.527	36.909	35.102	34.786	34.923	34.057	34.762	36.956	34.797	34.854	34.832	34.058	34.673	36.939	34.17	40.8675
20	09:40:00	8	Rest	37.503	-0.097	34.801	34.625	34.819	34.043	34.6	36.923	35.16	34.852	35.019	34.159	34.839	36.971	34.85	34.921	34.948	34.165	34.754	36.953	34.15	40.91
20	09:41:00	9	Rest	37.512	-0.088	34.895	34.706	34.937	34.151	34.698	36.949	35.225	34.94	35.121	34.263	34.926	36.995	34.962	35.011	35.066	34.264	34.858	36.981	34.2275	40.605
20	09:42:00	10	Rest	37.5	-0.1	35.033	34.806	35.078	34.281	34.823	36.965	35.306	35.036	35.254	34.373	35.028	37.006	35.049	35.09	35.164	34.315	34.937	36.987	34.3125	40.7775
20	09:43:00	11	Rest	37.5	-0.1	35.134	34.894	35.217	34.404	34.933	36.987	35.394	35.148	35.394	34.492	35.14	37.028	35.074	35.16	35.219	34.368	34.988	36.998	34.4675	40.42
20	09:44:00	12	Rest	37.5	-0.1	35.211	34.974	35.314	34.507	35.02	37.004	35.473	35.227	35.49	34.592	35.226	37.045	35.066	35.18	35.237	34.41	35.003	37.001	34.5175	40.2475
20	09:45:00	13	Rest	37.5	-0.1	35.308	35.055	35.417	34.615	35.115	37.023	35.531	35.317	35.575	34.69	35.307	37.061	35.083	35.203	35.261	34.431	35.024	37.005	34.5525	40.3825
20	09:46:00	14	Rest	37.5	-0.1	35.368	35.124	35.503	34.699	35.188	37.038	35.585	35.396	35.648	34.775	35.379	37.076	35.061	35.214	35.252	34.463	35.026	37.005	34.61	40.4175
20	09:47:00	15	Rest	37.5	-0.1	35.46	35.195	35.582	34.777	35.268	37.054	35.652	35.469	35.721	34.848	35.45	37.09	35.156	35.253	35.302	34.536	35.09	37.018	34.69	40.245
20	09:48:00		Transfer	37.527		35.497	35.25	35.629	34.824	35.315	37.084	35.721	35.521	35.763	34.93	35.511	37.124	35.127	35.279	35.308	34.576	35.098	37.041	34.7825	39.98
20	09:49:00		Transfer	37.6		35.534	35.307	35.646	34.859	35.353	37.151	35.8	35.586	35.763	34.986	35.565	37.193	35.192	35.259	35.273	34.601	35.11	37.102	34.7975	39.6825
20	09:50:00		Transfer	37.598		35.614	35.378	35.66	34.891	35.408	37.16	35.877	35.657	35.763	35.027	35.618	37.202	35.279	35.283	35.243	34.599	35.137	37.106	34.8175	39.8225
20	09:51:00		Transfer	37.6		35.69	35.455	35.693	34.931	35.468	37.174	35.973	35.727	35.792	35.077	35.684	37.217	35.327	35.314	35.251	34.611	35.165	37.113	34.8075	39.79
20	09:52:00		Transfer	37.6		35.746	35.519	35.74	34.975	35.523	37.185	36.044	35.798	35.859	35.125	35.749	37.23	35.381	35.404	35.32	34.677	35.235	37.127	34.6775	39.9975
20	09:53:00	16	Exercise	37.575	-0.025	35.762	35.568	35.763	35.019	35.555	37.171	36.085	35.838	35.888	35.184	35.791	37.218	35.463	35.51	35.406	34.77	35.327	37.125	34.5375	40.5075	114	137.8	20.34	30.6	1.3	1.056	0.818	438.66	324.66	4.638
20	09:54:00	17	Exercise	37.577	-0.023	35.75	35.613	35.751	35.064	35.572	37.176	36.085	35.875	35.848	35.215	35.801	37.221	35.493	35.575	35.492	34.899	35.399	37.141	34.38	40.645	120	148.9	23.62	39.23	1.517	1.38	0.908	524.1	404.1	5.773
20	09:55:00	18	Exercise	37.6	0	35.754	35.66	35.763	35.139	35.604	37.201	36.085	35.913	35.888	35.282	35.833	37.247	35.551	35.646	35.607	35.082	35.497	37.179	34.2425	40.9525	120	148.2	26.05	45.74	1.674	1.574	0.942	582.53	462.53	6.607
20	09:56:00	19	Exercise	37.6	0	35.797	35.698	35.801	35.233	35.655	37.211	36.085	35.957	35.925	35.379	35.873	37.255	35.572	35.662	35.729	35.234	35.563	37.193	34.2475	41.15	120	157.1	25.75	48.04	1.606	1.627	1.014	568.53	448.53	6.408
20	09:57:00	20	Exercise	37.6	0	35.83	35.737	35.872	35.396	35.724	37.225	36.127	36	36.017	35.515	35.944	37.269	35.603	35.664	35.831	35.416	35.63	37.206	34.3375	40.87	120	151.6	20.24	43.63	1.631	1.616	0.991	574.47	454.47	6.492
20	09:58:00	21	Exercise	37.6	0	35.927	35.794	36.002	35.616	35.84	37.248	36.148	36.069	36.156	35.721	36.041	37.288	35.753	35.734	35.958	35.566	35.751	37.23	34.445	40.6925	120	152.3	20.7	44.22	1.641	1.616	0.985	576.98	456.98	6.528
20	09:59:00	22	Exercise	37.6	0	36.141	35.892	36.184	35.857	36.018	37.284	36.218	36.188	36.338	35.959	36.181	37.316	35.939	35.85	36.136	35.707	35.905	37.261	34.55	40.5	120	155.7	20.78	45.75	1.711	1.663	0.972	600.06	480.06	6.858
20	10:00:00	23	Exercise	37.612	0.012	36.333	36.02	36.362	36.065	36.191	37.328	36.319	36.331	36.519	36.171	36.333	37.356	36.075	36.003	36.307	35.867	36.058	37.301	34.6575	40.335	120	156	19.7	43.68	1.67	1.607	0.963	584.18	464.18	6.631
20	10:01:00	24	Exercise	37.695	0.095	36.489	36.173	36.528	36.251	36.354	37.427	36.437	36.477	36.692	36.371	36.487	37.453	36.139	36.167	36.452	36.024	36.187	37.393	34.785	40.1125	120	162.4	21.02	47.66	1.838	1.776	0.966	643.62	523.62	7.48
20	10:02:00	25	Exercise	37.715	0.115	36.582	36.303	36.663	36.384	36.475	37.467	36.537	36.598	36.823	36.523	36.61	37.494	36.18	36.239	36.621	36.16	36.282	37.428	34.8675	40.06	120	164.1	20.9	51.09	1.854	1.87	1.009	655.63	535.63	7.652
20	10:03:00	26	Exercise	37.782	0.182	36.655	36.364	36.782	36.499	36.562	37.538	36.6	36.692	36.936	36.665	36.708	37.567	36.234	36.301	36.709	36.277	36.358	37.497	34.965	39.9075	120	167.4	23.23	54.4	1.909	1.964	1.029	678.41	558.41	7.977
20	10:04:00	27	Exercise	37.8	0.2	36.745	36.433	36.905	36.623	36.659	37.572	36.671	36.771	37.046	36.794	36.801	37.6	36.284	36.391	36.833	36.42	36.453	37.531	35.0175	39.89	120	164.9	20.67	46.94	1.625	1.692	1.042	579.11	459.11	6.559
20	10:05:00	28	Exercise	37.8	0.2	36.814	36.54	37.056	36.749	36.767	37.593	36.744	36.869	37.152	36.925	36.899	37.62	36.432	36.508	36.982	36.538	36.586	37.557	34.9725	40.0225	120	161.4	21.15	47.1	1.717	1.687	0.983	603.54	483.54	6.908
20	10:06:00	29	Exercise	37.815	0.215	36.844	36.601	37.143	36.834	36.829	37.618	36.823	36.938	37.223	37.01	36.975	37.647	36.523	36.575	37.072	36.639	36.671	37.586	34.8275	40.3925	120	163	22.07	45.11	1.644	1.6	0.974	576.68	456.68	6.524
20	10:07:00	30	Exercise	37.897	0.297	36.859	36.649	37.197	36.886	36.869	37.691	36.864	36.992	37.263	37.063	37.022	37.722	36.553	36.642	37.169	36.682	36.729	37.663	34.675	40.7275	120	163	22.97	46.42	1.676	1.63	0.973	587.6	467.6	6.68
20	10:08:00	31	Exercise	37.902	0.302	36.858	36.664	37.225	36.896	36.881	37.697	36.879	37	37.3	37.063	37.036	37.729	36.545	36.666	37.287	36.746	36.77	37.675	34.5275	41.09	120	168.1	27.77	52.07	1.711	1.704	0.997	603.29	483.29	6.904
20	10:09:00	32	Exercise	37.922	0.322	36.835	36.637	37.241	36.9	36.87	37.711	36.831	37	37.277	37.075	37.02	37.741	36.575	36.67	37.349	36.793	36.802	37.698	34.385	41.45	120	166.3	24.19	48.58	1.752	1.685	0.962	612.72	492.72	7.039
20	10:10:00	33	Exercise	37.985	0.385	36.828	36.666	37.257	36.907	36.881	37.764	36.773	37.002	37.263	37.125	37.01	37.79	36.637	36.743	37.42	36.86	36.87	37.762	34.325	41.6075	120	168	27.23	49.92	1.687	1.667	0.988	593.89	473.89	6.77
20	10:11:00	34	Exercise	38	0.4	36.833	36.709	37.278	36.918	36.902	37.78	36.773	37.042	37.263	37.131	37.023	37.805	36.655	36.795	37.464	36.894	36.907	37.781	34.3725	41.6225	120	168.4	25.07	49.05	1.714	1.679	0.98	601.97	481.97	6.885
20	10:12:00	35	Exercise	38	0.4	36.874	36.773	37.306	36.931	36.942	37.788	36.825	37.063	37.263	37.188	37.056	37.811	36.701	36.842	37.47	36.908	36.938	37.788	34.4725	41.605	120	166.8	24.02	46.81	1.688	1.625	0.963	590.44	470.44	6.721
20	10:13:00	36	Exercise	38.06	0.46	36.912	36.82	37.332	36.94	36.974	37.843	36.881	37.115	37.263	37.223	37.096	37.867	36.667	36.854	37.469	36.911	36.932	37.834	34.58	41.49	120	166.7	22.23	47.43	1.719	1.661	0.968	601.8	481.8	6.883
20	10:14:00	37	Exercise	38.098	0.498	36.945	36.866	37.368	36.943	37.006	37.88	36.919	37.125	37.263	37.25	37.116	37.902	36.711	36.856	37.459	36.913	36.944	37.868	34.68	41.3725	120	167.4	24.38	50.03	1.717	1.707	0.994	605.2	485.2	6.931
20	10:15:00	38	Exercise	38.1	0.5	36.979	36.894	37.394	36.949	37.03	37.886	36.96	37.125	37.263	37.307	37.139	37.908	36.692	36.834	37.469	36.906	36.933	37.867	34.8025	41.2875	120	169.4	26.27	49.75	1.676	1.636	0.976	588.23	468.23	6.689
20	10:16:00	39	Exercise	38.132	0.532	37	36.929	37.416	36.96	37.054	37.916	37.002	37.125	37.263	37.313	37.153	37.936	36.65	36.816	37.434	36.869	36.9	37.885	34.925	41.2275	120	167.4	23.11	46.31	1.678	1.586	0.945	584.56	464.56	6.636
20	10:17:00	40	Exercise	38.197	0.597	37.017	36.952	37.434	36.961	37.07	37.971	37.023	37.125	37.267	37.361	37.17	37.991	36.665	36.789	37.42	36.846	36.89	37.935	34.9625	41.18	124.8	172.5	25.71	48.99	1.635	1.602	0.982	574.35	449.56	6.422
20	10:18:00	41	Exercise	38.207	0.607	37.031	36.935	37.445	36.941	37.067	37.979	37.023	37.08	37.267	37.375	37.159	37.997	36.626	36.75	37.381	36.835	36.856	37.937	34.98	41.265	125	170.9	23.6	48.41	1.721	1.67	0.971	603.13	478.13	6.83
20	10:19:00	42	Exercise	38.267	0.667	37.021	36.931	37.445	36.92	37.059	38.025	37.023	37.048	37.263	37.375	37.149	38.043	36.646	36.752	37.439	36.85	36.877	37.989	34.8825	41.5375	125	170.6	23.46	48.06	1.731	1.678	0.969	606.64	481.64	6.881
20	10:20:00	43	Exercise	38.3	0.7	37.004	36.921	37.439	36.885	37.043	38.049	37.023	36.998	37.218	37.375	37.125	38.065	36.721	36.806	37.472	36.881	36.929	38.026	34.7475	41.9075	125	171.2	23.88	50.07	1.801	1.73	0.961	629.7	504.7	7.21
20	10:21:00	44	Exercise	38.3	0.7	36.987	36.879	37.423	36.838	37.012	38.042	37.029	36.923	37.17	37.369	37.093	38.059	36.754	36.807	37.508	36.911	36.952	38.03	34.6075	42.2775	125	169.9	23.42	49.13	1.765	1.698	0.962	617.32	492.32	7.033
20	10:22:00	45	Exercise	38.313	0.713	36.982	36.844	37.403	36.791	36.987	38.048	37.025	36.848	37.138	37.315	37.053	38.061	36.787	36.816	37.546	36.92	36.974	38.046	34.4825	42.4775	125	172.6	22.9	48.28	1.724	1.668	0.967	603.92	478.92	6.842
20	10:23:00	46	Recovery	38.395	0.795	36.97	36.79	37.39	36.73	36.952	38.106	37.011	36.775	37.08	37.313	37.014	38.119	36.79	36.835	37.606	36.971	37.003	38.117	34.37	42.64
20	10:24:00	47	Recovery	38.398	0.798	36.896	36.713	37.359	36.67	36.888	38.096	36.961	36.7	37.057	37.313	36.972	38.113	36.686	36.791	37.594	36.924	36.947	38.108	34.39	42.9925
20	10:25:00	48	Recovery	38.4	0.8	36.748	36.676	37.323	36.592	36.81	38.082	36.892	36.64	36.963	37.248	36.902	38.1	36.492	36.708	37.463	36.883	36.829	38.086	34.5	42.775
20	10:26:00	49	Recovery	38.4	0.8	36.597	36.605	37.256	36.459	36.704	38.061	36.782	36.55	36.892	37.167	36.811	38.082	36.297	36.601	37.371	36.773	36.698	38.06	34.5825	42.3125
20	10:27:00	50	Recovery	38.4	0.8	36.482	36.509	37.191	36.309	36.597	38.039	36.669	36.45	36.834	37.086	36.72	38.064	36.201	36.496	37.284	36.671	36.6	38.04	34.69	41.925
20	10:28:00	51	Recovery	38.4	0.8	36.401	36.405	37.122	36.164	36.499	38.02	36.573	36.331	36.771	37.006	36.627	38.045	36.135	36.383	37.203	36.547	36.505	38.021	34.8025	41.4775
20	10:29:00	52	Recovery	38.4	0.8	36.322	36.292	37.06	36.007	36.397	37.999	36.498	36.213	36.705	36.923	36.539	38.028	36.043	36.273	37.139	36.425	36.408	38.002	34.8925	41.2775
20	10:30:00	53	Recovery	38.4	0.8	36.247	36.186	37	35.87	36.304	37.981	36.432	36.096	36.64	36.856	36.458	38.012	36.009	36.178	37.066	36.3	36.329	37.986	34.99	40.84
20	10:31:00	54	Recovery	38.4	0.8	36.2	36.069	36.969	35.745	36.223	37.965	36.386	35.988	36.593	36.786	36.388	37.998	35.957	36.105	37.025	36.212	36.266	37.973	35.0175	40.625
20	10:32:00	55	Recovery	38.345	0.745	36.149	35.977	36.937	35.631	36.152	37.906	36.336	35.909	36.563	36.715	36.329	37.942	35.907	36.056	36.995	36.127	36.214	37.919	34.93	40.6425
20	10:33:00	56	Recovery	38.298	0.698	36.086	35.903	36.892	35.527	36.08	37.855	36.275	35.838	36.513	36.648	36.266	37.892	35.861	36.016	36.993	36.053	36.172	37.873	34.815	40.7575
20	10:34:00	57	Recovery	38.297	0.697	36.001	35.828	36.833	35.429	36.001	37.837	36.232	35.763	36.465	36.561	36.204	37.878	35.87	36.018	36.979	35.99	36.16	37.869	34.675	40.99
20	10:35:00	58	Recovery	38.3	0.7	35.943	35.766	36.839	35.331	35.947	37.829	36.167	35.698	36.451	36.473	36.144	37.869	35.819	36	36.969	35.905	36.121	37.864	34.53	41.03
20	10:36:00	59	Recovery	38.3	0.7	35.898	35.714	36.811	35.243	35.894	37.819	36.086	35.638	36.649	36.398	36.126	37.865	35.775	35.98	37.047	35.854	36.107	37.861	34.425	41.245
20	10:37:00	60	Recovery	38.3	0.7	35.875	35.672	36.781	35.203	35.861	37.812	36.023	35.625	36.701	36.375	36.11	37.862	35.764	35.939	37.082	35.8	36.087	37.857	34.4	41.22
21	08:31:00	1	Rest	37	0	34.66	35.13	33.427	33.842	34.391	36.478	34.909	35.19	33.614	34.102	34.573	36.515	35.178	34.955	33.794	33.785	34.556	36.511	35.515	39.6025
21	08:32:00	2	Rest	37.012	0.012	34.847	35.269	33.621	34.013	34.561	36.522	35.094	35.346	33.816	34.302	34.756	36.56	35.24	35.075	34.024	33.913	34.682	36.546	35.555	39.545
21	08:33:00	3	Rest	37	0	34.989	35.375	33.757	34.164	34.693	36.539	35.24	35.475	33.977	34.468	34.903	36.581	35.266	35.156	34.116	34.028	34.756	36.551	35.54	39.51
21	08:34:00	4	Rest	36.94	-0.06	35.106	35.469	33.88	34.275	34.803	36.513	35.35	35.582	34.118	34.599	35.023	36.557	35.318	35.245	34.208	34.149	34.84	36.52	35.56	39.45
21	08:35:00	5	Rest	36.9	-0.1	35.231	35.547	34.013	34.386	34.913	36.503	35.461	35.673	34.285	34.722	35.142	36.548	35.438	35.365	34.339	34.284	34.966	36.513	35.33	39.865
21	08:36:00	6	Rest	36.915	-0.085	35.313	35.607	34.11	34.469	34.992	36.53	35.538	35.738	34.387	34.818	35.224	36.577	35.484	35.435	34.391	34.405	35.035	36.539	35.165	40.3
21	08:37:00	7	Rest	37.007	0.007	35.407	35.66	34.203	34.543	35.07	36.619	35.611	35.783	34.462	34.906	35.292	36.664	35.584	35.527	34.392	34.516	35.115	36.628	34.9975	40.6975
21	08:38:00	8	Rest	36.978	-0.022	35.472	35.697	34.296	34.609	35.132	36.609	35.682	35.838	34.556	34.989	35.365	36.656	35.629	35.61	34.468	34.628	35.191	36.621	34.9525	40.8
21	08:39:00	9	Rest	36.957	-0.043	35.508	35.738	34.367	34.658	35.179	36.601	35.7	35.875	34.595	35.049	35.402	36.646	35.686	35.673	34.462	34.705	35.241	36.614	34.9775	40.805
21	08:40:00	10	Rest	37.083	0.083	35.567	35.776	34.448	34.698	35.232	36.713	35.752	35.902	34.662	35.093	35.447	36.756	35.71	35.677	34.651	34.722	35.291	36.725	35.075	40.5875
21	08:41:00	11	Rest	37.1	0.1	35.588	35.782	34.518	34.746	35.264	36.733	35.811	35.959	34.664	35.139	35.492	36.778	35.691	35.63	34.819	34.758	35.312	36.742	35.185	40.38
21	08:42:00	12	Rest	37.097	0.097	35.63	35.812	34.544	34.793	35.3	36.737	35.817	35.969	34.677	35.212	35.514	36.78	35.75	35.66	34.85	34.768	35.347	36.747	35.2725	40.18
21	08:43:00	13	Rest	37.122	0.122	35.676	35.83	34.586	34.837	35.336	36.765	35.873	36.021	34.754	35.287	35.576	36.813	35.733	35.683	34.895	34.776	35.359	36.769	35.2675	40.2475
21	08:44:00	14	Rest	37.1	0.1	35.713	35.867	34.614	34.88	35.373	36.755	35.894	36.036	34.833	35.343	35.614	36.803	35.701	35.681	34.827	34.755	35.331	36.746	35.4	39.9775
21	08:45:00	15	Rest	37.118	0.118	35.736	35.898	34.672	34.932	35.411	36.777	35.938	36.088	34.916	35.393	35.67	36.829	35.705	35.698	34.876	34.782	35.353	36.765	35.535	39.785
21	08:46:00		Transfer	37.198		35.77	35.93	34.71	34.967	35.445	36.848	35.948	36.09	34.983	35.445	35.697	36.898	35.703	35.74	34.91	34.836	35.382	36.835	35.575	39.61
21	08:47:00		Transfer	37.2		35.804	35.967	34.774	35.015	35.489	36.858	36	36.146	35.056	35.491	35.753	36.911	35.743	35.828	34.953	34.885	35.439	36.848	35.5675	39.6425
21	08:48:00	16	Exercise	37.2	0.2	35.84	36	34.831	35.068	35.532	36.866	36.042	36.158	35.129	35.539	35.794	36.919	35.809	35.874	35.041	34.957	35.505	36.861	35.4725	39.845	151.7	103.6	17.75	32.01	1.398	1.16	0.844	473.52	321.81	3.877
21	08:49:00	17	Exercise	37.2	0.2	35.914	36.042	34.914	35.152	35.6	36.88	36.102	36.213	35.189	35.608	35.854	36.931	35.908	35.929	35.205	35.113	35.615	36.883	35.2825	40.2775	170	115.3	22.81	48.33	2.02	1.816	0.897	696.14	526.14	6.339
21	08:50:00	18	Exercise	37.2	0.2	36.013	36.103	35.061	35.311	35.709	36.902	36.198	36.252	35.316	35.758	35.95	36.95	36.036	36.035	35.468	35.327	35.78	36.916	35.0925	40.86	170	115.4	22.39	54.69	2.116	2.135	1.009	748.55	578.55	6.971
21	08:51:00	19	Exercise	37.2	0.2	36.111	36.164	35.242	35.508	35.832	36.926	36.286	36.298	35.468	35.956	36.06	36.972	36.143	36.129	35.713	35.612	35.946	36.949	34.9375	41.44	170	114.3	24.1	56.73	2.05	2.152	1.051	731.99	561.99	6.771
21	08:52:00	20	Exercise	37.2	0.2	36.213	36.231	35.464	35.713	35.969	36.954	36.356	36.363	35.645	36.164	36.178	36.996	36.249	36.239	35.919	35.865	36.103	36.981	34.9375	41.6825	170	106	22.84	57.61	2.115	2.205	1.043	753.97	583.97	7.036
21	08:53:00	21	Exercise	37.2	0.2	36.304	36.306	35.692	35.924	36.106	36.981	36.434	36.436	35.831	36.366	36.3	37.02	36.314	36.291	36.049	36.085	36.208	37.002	35.0425	41.6575	170	79.3	23.64	56.9	2.074	2.172	1.048	740.31	570.31	6.871
21	08:54:00	22	Exercise	37.217	0.217	36.389	36.384	35.901	36.13	36.238	37.021	36.49	36.504	36.02	36.554	36.413	37.056	36.356	36.389	36.11	36.24	36.294	37.032	35.175	41.5725	170	117.1	23.46	58.59	2.144	2.223	1.036	763.46	593.46	7.15
21	08:55:00	23	Exercise	37.242	0.242	36.465	36.46	36.07	36.308	36.353	37.064	36.561	36.588	36.172	36.714	36.522	37.098	36.391	36.427	36.149	36.402	36.355	37.064	35.245	41.47	170	116.7	24.4	59.28	2.132	2.217	1.04	759.72	589.72	7.105
21	08:56:00	24	Exercise	37.275	0.275	36.502	36.514	36.19	36.436	36.43	37.106	36.602	36.654	36.304	36.828	36.603	37.141	36.364	36.473	36.153	36.531	36.388	37.098	35.29	41.6175	170	119.7	24.32	58.15	2.128	2.18	1.024	755.44	585.44	7.054
21	08:57:00	25	Exercise	37.295	0.295	36.517	36.541	36.27	36.52	36.475	37.131	36.625	36.711	36.391	36.902	36.659	37.168	36.35	36.476	36.154	36.597	36.398	37.116	35.3975	41.425	170	121.9	25.02	60.88	2.145	2.249	1.05	765.63	595.63	7.176
21	08:58:00	26	Exercise	37.3	0.3	36.529	36.559	36.332	36.57	36.507	37.141	36.631	36.713	36.464	36.949	36.686	37.177	36.354	36.481	36.151	36.613	36.403	37.121	35.3975	41.515	170	123.5	25.06	59.74	2.151	2.222	1.034	765.11	595.11	7.17
21	08:59:00	27	Exercise	37.3	0.3	36.54	36.572	36.385	36.594	36.529	37.146	36.638	36.771	36.531	37.008	36.73	37.186	36.307	36.455	36.147	36.623	36.383	37.117	35.5275	41.4075	170	124.2	24.59	60.87	2.142	2.252	1.052	765.12	595.12	7.17
21	09:00:00	28	Exercise	37.3	0.3	36.554	36.601	36.425	36.606	36.553	37.151	36.682	36.775	36.587	37.008	36.756	37.191	36.306	36.469	36.142	36.61	36.383	37.117	35.595	41.32	170	126.1	25.56	61.56	2.15	2.253	1.049	767.35	597.35	7.197
21	09:01:00	29	Exercise	37.303	0.303	36.567	36.62	36.456	36.601	36.568	37.156	36.688	36.832	36.633	37.018	36.786	37.2	36.321	36.528	36.209	36.644	36.426	37.128	35.6175	41.3475	170	126.3	24.63	59.91	2.188	2.25	1.029	777.5	607.5	7.319
21	09:02:00	30	Exercise	37.333	0.333	36.57	36.639	36.469	36.592	36.575	37.182	36.688	36.838	36.658	37.041	36.798	37.226	36.337	36.522	36.249	36.663	36.44	37.155	35.4775	41.7175	170	126.8	25.54	61.85	2.14	2.247	1.051	764.34	594.34	7.161
21	09:03:00	31	Exercise	37.375	0.375	36.549	36.65	36.462	36.566	36.565	37.213	36.669	36.838	36.658	37.01	36.786	37.257	36.359	36.545	36.259	36.647	36.452	37.19	35.295	42.1225	170	126.7	26.57	62.2	2.181	2.266	1.039	776.84	606.84	7.311
21	09:04:00	32	Exercise	37.398	0.398	36.539	36.652	36.437	36.531	36.551	37.229	36.64	36.838	36.66	37.008	36.777	37.274	36.404	36.607	36.306	36.608	36.486	37.216	35.1425	42.655	170	126.1	24.41	59.07	2.185	2.217	1.017	773.81	603.81	7.275
21	09:05:00	33	Exercise	37.4	0.4	36.528	36.663	36.406	36.493	36.537	37.227	36.625	36.838	36.658	36.964	36.763	37.273	36.478	36.661	36.35	36.635	36.539	37.228	34.985	43.0075	165.8	125.9	25.11	59.07	2.146	2.226	1.038	764.04	598.24	7.208
21	09:06:00	34	Exercise	37.4	0.4	36.522	36.662	36.362	36.452	36.518	37.224	36.625	36.838	36.658	36.933	36.757	37.271	36.514	36.702	36.36	36.614	36.56	37.232	34.9725	43.1775	165	127.4	25.39	59.72	2.151	2.239	1.041	766.59	601.59	7.248
21	09:07:00	35	Exercise	37.402	0.402	36.516	36.662	36.331	36.419	36.504	37.222	36.625	36.838	36.618	36.883	36.739	37.269	36.504	36.695	36.373	36.585	36.551	37.232	35.0575	43.005	165	127.9	26.53	61.4	2.128	2.252	1.058	761.55	596.55	7.187
21	09:08:00	36	Exercise	37.4	0.4	36.503	36.668	36.306	36.393	36.491	37.218	36.617	36.838	36.595	36.881	36.732	37.266	36.514	36.713	36.349	36.565	36.551	37.23	35.225	42.68	165	131.3	26.49	59.96	2.144	2.21	1.03	762.27	597.27	7.196
21	09:09:00	37	Exercise	37.402	0.402	36.517	36.677	36.285	36.371	36.489	37.219	36.623	36.838	36.595	36.841	36.725	37.266	36.488	36.701	36.338	36.538	36.532	37.228	35.3325	42.475	165	130.2	25.88	59.13	2.157	2.203	1.022	765.26	600.26	7.232
21	09:10:00	38	Exercise	37.415	0.415	36.523	36.691	36.262	36.355	36.488	37.23	36.625	36.838	36.595	36.82	36.722	37.276	36.478	36.664	36.31	36.503	36.505	37.233	35.4225	42.3725	165	131.6	25.18	59.52	2.158	2.223	1.031	767.01	602.01	7.253
21	09:11:00	39	Exercise	37.442	0.442	36.533	36.705	36.245	36.343	36.489	37.251	36.625	36.871	36.581	36.82	36.729	37.299	36.467	36.64	36.247	36.471	36.476	37.249	35.5575	42.2225	165	131.4	25.77	60.82	2.133	2.237	1.049	761.46	596.46	7.186
21	09:12:00	40	Exercise	37.483	0.483	36.532	36.716	36.216	36.328	36.483	37.283	36.625	36.9	36.527	36.791	36.721	37.331	36.448	36.638	36.211	36.458	36.46	37.279	35.6575	42.04	165	131.5	25.95	60.09	2.108	2.214	1.051	752.91	587.91	7.083
21	09:13:00	41	Exercise	37.5	0.5	36.537	36.715	36.181	36.316	36.475	37.295	36.625	36.896	36.47	36.758	36.702	37.34	36.45	36.633	36.158	36.419	36.44	37.288	35.755	41.8925	165	131.4	25.86	57.4	2.143	2.164	1.01	758.12	593.12	7.146
21	09:14:00	42	Exercise	37.5	0.5	36.548	36.716	36.145	36.299	36.468	37.294	36.625	36.867	36.416	36.758	36.682	37.336	36.469	36.628	36.151	36.438	36.447	37.289	35.64	42.1725	165	132.9	26.25	61.51	2.162	2.245	1.039	770.1	605.1	7.29
21	09:15:00	43	Exercise	37.5	0.5	36.556	36.708	36.114	36.269	36.456	37.291	36.625	36.838	36.374	36.729	36.659	37.332	36.487	36.652	36.167	36.407	36.457	37.291	35.4825	42.58	165	133	26.05	58.34	2.168	2.153	0.994	763.96	598.96	7.216
21	09:16:00	44	Exercise	37.5	0.5	36.57	36.695	36.08	36.235	36.442	37.288	36.627	36.828	36.331	36.693	36.641	37.328	36.554	36.699	36.207	36.437	36.505	37.301	35.3	42.9525	165	133.4	26.56	60.81	2.148	2.192	1.021	761.84	596.84	7.191
21	09:17:00	45	Exercise	37.5	0.5	36.553	36.666	36.053	36.196	36.415	37.283	36.625	36.775	36.283	36.635	36.604	37.321	36.578	36.702	36.228	36.464	36.522	37.304	35.1275	43.3975	165	134.5	26.62	59.73	2.122	2.164	1.02	752.58	587.58	7.079
21	09:18:00	46	Recovery	37.502	0.502	36.516	36.612	36.021	36.146	36.371	37.276	36.594	36.719	36.233	36.597	36.56	37.313	36.568	36.704	36.242	36.442	36.518	37.305	34.9725	43.895
21	09:19:00	47	Recovery	37.503	0.503	36.426	36.492	36.021	36.092	36.298	37.262	36.527	36.609	36.22	36.568	36.498	37.302	36.497	36.651	36.217	36.42	36.472	37.297	34.9625	44.2425
21	09:20:00	48	Recovery	37.515	0.515	36.28	36.328	35.958	36.014	36.177	37.247	36.413	36.434	36.114	36.5	36.377	37.287	36.347	36.534	36.119	36.335	36.355	37.283	35.0475	43.89
21	09:21:00	49	Recovery	37.547	0.547	36.134	36.168	35.858	35.897	36.042	37.246	36.275	36.267	35.954	36.397	36.233	37.284	36.186	36.381	36.015	36.188	36.211	37.279	35.1425	43.4875
21	09:22:00	50	Recovery	37.57	0.57	36.001	36.033	35.772	35.766	35.918	37.24	36.148	36.111	35.858	36.285	36.106	37.277	36.044	36.258	35.953	36.034	36.088	37.274	35.195	43.26
21	09:23:00	51	Recovery	37.557	0.557	35.902	35.924	35.74	35.654	35.827	37.211	36.046	35.984	35.841	36.187	36.014	37.248	35.938	36.143	35.896	35.898	35.983	37.242	35.31	42.9575
21	09:24:00	52	Recovery	37.563	0.563	35.827	35.835	35.711	35.526	35.746	37.2	35.986	35.886	35.791	36.097	35.939	37.238	35.845	36.023	35.825	35.753	35.876	37.226	35.4925	42.395
21	09:25:00	53	Recovery	37.547	0.547	35.751	35.771	35.683	35.399	35.673	37.172	35.9	35.83	35.777	36.002	35.875	37.212	35.72	35.935	35.805	35.625	35.782	37.194	35.58	42.1325
21	09:26:00	54	Recovery	37.503	0.503	35.658	35.726	35.649	35.289	35.603	37.123	35.807	35.775	35.722	35.918	35.803	37.163	35.63	35.897	35.772	35.517	35.716	37.146	35.64	41.91
21	09:27:00	55	Recovery	37.505	0.505	35.585	35.706	35.651	35.177	35.553	37.115	35.746	35.742	35.72	35.826	35.756	37.155	35.626	35.894	35.758	35.419	35.691	37.142	35.525	42.0225
21	09:28:00	56	Recovery	37.507	0.507	35.531	35.663	35.655	35.087	35.507	37.107	35.69	35.711	35.747	35.741	35.718	37.149	35.627	35.867	35.803	35.349	35.679	37.141	35.3675	42.295
21	09:29:00	57	Recovery	37.5	0.5	35.452	35.594	35.573	34.975	35.423	37.085	35.648	35.65	35.652	35.656	35.651	37.13	35.618	35.861	35.83	35.274	35.664	37.133	35.22	42.4225
21	09:30:00	58	Recovery	37.5	0.5	35.357	35.524	35.514	34.834	35.334	37.067	35.594	35.592	35.576	35.547	35.581	37.116	35.623	35.85	35.86	35.207	35.655	37.131	35.0275	42.6925
21	09:31:00	59	Recovery	37.5	0.5	35.267	35.466	35.452	34.722	35.255	37.051	35.517	35.533	35.51	35.451	35.507	37.101	35.596	35.799	35.83	35.112	35.607	37.121	34.8975	42.8375
21	09:32:00	60	Recovery	37.5	0.5	35.234	35.461	35.43	34.695	35.234	37.047	35.5	35.525	35.47	35.383	35.478	37.096	35.692		35.856	35.061			34.86	42.72
22	14:33:00	1	Rest	37.6	0	34.933	34.349	33.553	33.811	34.258	36.932	34.769	34.424	33.771	33.904	34.293	36.939	35.016	34.364	33.724	33.912	34.341	36.948	35.4675	37.8275
22	14:34:00	2	Rest	37.6	0	35.088	34.552	33.739	33.993	34.438	36.968	34.944	34.636	33.971	34.094	34.487	36.977	35.093	34.547	33.898	34.056	34.483	36.977	35.59	37.4925
22	14:35:00	3	Rest	37.6	0	35.243	34.746	33.903	34.15	34.608	37.002	35.102	34.821	34.154	34.263	34.661	37.012	35.197	34.714	34.046	34.163	34.615	37.003	35.44	37.59
22	14:36:00	4	Rest	37.6	0	35.393	34.891	34.039	34.288	34.751	37.03	35.252	34.984	34.298	34.4	34.811	37.042	35.348	34.891	34.132	34.264	34.751	37.03	35.1125	38.2425
22	14:37:00	5	Rest	37.6	0	35.541	35.017	34.159	34.402	34.879	37.056	35.398	35.132	34.421	34.527	34.949	37.07	35.494	35.038	34.241	34.403	34.888	37.058	34.7975	38.785
22	14:38:00	6	Rest	37.6	0	35.623	35.096	34.251	34.483	34.962	37.072	35.513	35.24	34.496	34.606	35.046	37.089	35.608	35.186	34.291	34.534	35.003	37.081	34.555	39.2525
22	14:39:00	7	Rest	37.6	0	35.686	35.18	34.327	34.553	35.036	37.087	35.59	35.326	34.553	34.684	35.122	37.104	35.714	35.293	34.384	34.632	35.105	37.101	34.59	39.075
22	14:40:00	8	Rest	37.6	0	35.762	35.275	34.404	34.619	35.116	37.103	35.673	35.415	34.606	34.758	35.2	37.12	35.806	35.416	34.473	34.736	35.208	37.122	34.6775	38.7675
22	14:41:00	9	Rest	37.6	0	35.849	35.365	34.492	34.695	35.202	37.12	35.779	35.511	34.713	34.83	35.296	37.139	35.855	35.49	34.566	34.797	35.276	37.135	34.8375	38.3775
22	14:42:00	10	Rest	37.6	0	35.958	35.503	34.588	34.77	35.31	37.142	35.877	35.626	34.788	34.9	35.388	37.158	35.862	35.57	34.597	34.845	35.318	37.144	34.935	38.145
22	14:43:00	11	Rest	37.6	0	36.019	35.586	34.655	34.856	35.384	37.157	35.975	35.734	34.85	34.977	35.478	37.176	35.894	35.642	34.586	34.901	35.358	37.152	35.025	38.3225
22	14:44:00	12	Rest	37.6	0	36.037	35.631	34.695	34.905	35.421	37.164	36.002	35.803	34.875	35.04	35.525	37.185	35.925	35.674	34.575	34.941	35.383	37.157	34.9375	38.89
22	14:45:00	13	Rest	37.6	0	36.06	35.686	34.729	34.949	35.46	37.172	36.059	35.851	34.928	35.088	35.576	37.195	35.941	35.736	34.581	34.956	35.411	37.162	35.0175	38.9425
22	14:46:00	14	Rest	37.6	0	36.108	35.787	34.781	34.998	35.524	37.185	36.09	35.93	35.011	35.125	35.633	37.207	35.96	35.815	34.576	35.002	35.448	37.17	35.045	39.3825
22	14:47:00	15	Rest	37.583	-0.017	36.149	35.847	34.829	35.04	35.573	37.181	36.138	36.015	35.073	35.182	35.697	37.206	35.974	35.871	34.662	35.049	35.496	37.166	35.24	39.1825
22	14:48:00		Transfer	37.5		36.186	35.904	34.842	35.084	35.612	37.122	36.188	36.078	35.063	35.219	35.736	37.147	36.001	35.896	34.549	35.073	35.493	37.099	35.3925	38.6475
22	14:49:00		Transfer	37.5		36.213	35.955	34.858	35.132	35.648	37.13	36.211	36.142	35.063	35.263	35.771	37.154	36.004	35.914	34.485	35.116	35.495	37.099	35.4875	38.26
22	14:50:00		Transfer	37.5		36.264	35.991	34.863	35.176	35.684	37.137	36.26	36.199	35.063	35.313	35.813	37.163	36.041	35.949	34.509	35.166	35.532	37.106	35.51	38.065
22	14:51:00		Transfer	37.5		36.317	36.043	34.94	35.236	35.743	37.149	36.313	36.263	35.094	35.371	35.866	37.173	36.107	36.004	34.681	35.226	35.614	37.123	35.545	38.15
22	14:52:00	16	Exercise	37.5	-0.1	36.36	36.092	35.009	35.303	35.798	37.16	36.358	36.32	35.171	35.43	35.924	37.185	36.125	36.031	34.714	35.304	35.65	37.13	35.51	38.5025	103.9	95.1	18.15	28.49	0.99	0.888	0.898	340.92	237.03	2.788
22	14:53:00	17	Exercise	37.5	-0.1	36.407	36.165	35.063	35.405	35.865	37.173	36.388	36.388	35.202	35.498	35.973	37.195	36.135	36.075	34.637	35.434	35.677	37.135	35.69	38.07	110	99.9	18.7	37.68	1.414	1.266	0.893	486.89	376.89	4.434
22	14:54:00	18	Exercise	37.505	-0.095	36.489	36.273	35.172	35.56	35.975	37.199	36.455	36.482	35.315	35.615	36.067	37.217	36.181	36.157	34.754	35.628	35.778	37.16	35.7125	37.9025	119.1	100.7	18.25	40.11	1.486	1.384	0.929	515.92	396.86	4.669
22	14:55:00	19	Exercise	37.557	-0.043	36.592	36.4	35.302	35.746	36.107	37.267	36.536	36.613	35.492	35.763	36.196	37.284	36.25	36.286	34.947	35.825	35.915	37.228	35.54	38.2225	125.7	102.2	23.75	43.49	1.481	1.43	0.964	518.47	392.81	4.621
22	14:56:00	20	Exercise	37.597	-0.003	36.663	36.523	35.48	35.928	36.238	37.325	36.604	36.738	35.694	35.925	36.327	37.343	36.325	36.42	35.152	36.02	36.058	37.289	35.175	38.9625	131.4	105.1	18.34	45	1.601	1.571	0.978	562.63	431.24	5.073
22	14:57:00	21	Exercise	37.6	0	36.722	36.631	35.691	36.089	36.362	37.352	36.678	36.84	35.894	36.061	36.446	37.369	36.437	36.557	35.39	36.173	36.211	37.322	34.88	39.615	136.9	106.7	19.97	46.29	1.704	1.638	0.959	596	459.1	5.401
22	14:58:00	22	Exercise	37.6	0	36.757	36.706	35.903	36.222	36.464	37.373	36.69	36.938	36.071	36.182	36.539	37.388	36.518	36.666	35.645	36.327	36.35	37.35	34.625	40.1825	143.2	110.4	18.79	48.96	1.785	1.769	0.99	628.81	485.65	5.714
22	14:59:00	23	Exercise	37.6	0	36.773	36.757	36.092	36.328	36.543	37.389	36.719	36.996	36.227	36.282	36.616	37.403	36.579	36.736	35.836	36.427	36.447	37.369	34.6975	40.0975	151.1	113.4	19.94	51.27	1.822	1.836	1.006	644.32	493.21	5.803
22	15:00:00	24	Exercise	37.6	0	36.796	36.795	36.265	36.41	36.612	37.402	36.75	37.053	36.359	36.356	36.684	37.417	36.628	36.778	35.98	36.483	36.514	37.383	34.87	39.78	155	114.6	20.84	50.58	1.864	1.828	0.978	655.1	500.1	5.883
22	15:01:00	25	Exercise	37.617	0.017	36.794	36.805	36.403	36.467	36.654	37.424	36.752	37.07	36.473	36.428	36.727	37.439	36.627	36.781	36.076	36.509	36.539	37.401	35.0425	39.4125	158.9	115.5	18.92	56.98	2.037	2.055	1.01	720.39	561.5	6.606
22	15:02:00	26	Exercise	37.69	0.09	36.791	36.821	36.511	36.508	36.687	37.489	36.756	37.115	36.573	36.475	36.771	37.506	36.611	36.752	36.131	36.482	36.532	37.458	35.1725	39.165	160	119.1	22.19	56	1.931	1.958	1.01	683.81	523.81	6.163
22	15:03:00	27	Exercise	37.7	0.1	36.735	36.809	36.578	36.532	36.685	37.497	36.75	37.094	36.627	36.5	36.779	37.516	36.507	36.74	36.148	36.458	36.495	37.459	35.255	39.03	160	115	20.71	55.73	2.034	2.033	0.998	717.9	557.9	6.564
22	15:04:00	28	Exercise	37.7	0.1	36.736	36.781	36.637	36.55	36.693	37.499	36.75	37.053	36.686	36.51	36.78	37.516	36.51	36.703	36.188	36.428	36.487	37.457	35.3825	38.905	160	117.5	25.51	56.86	1.94	1.985	1.021	688.45	528.45	6.217
22	15:05:00	29	Exercise	37.705	0.105	36.77	36.776	36.683	36.561	36.713	37.507	36.756	37.055	36.75	36.555	36.804	37.525	36.515	36.681	36.219	36.414	36.486	37.461	35.465	38.845	160	121.8	23.18	60.09	1.992	2.06	1.034	708.84	548.84	6.457
22	15:06:00	30	Exercise	37.77	0.17	36.791	36.737	36.694	36.569	36.711	37.558	36.813	37.049	36.798	36.563	36.831	37.582	36.54	36.669	36.265	36.427	36.501	37.516	35.5375	38.7875	163.9	122.9	22.68	61.04	2.081	2.153	1.033	740.46	576.6	6.784
22	15:07:00	31	Exercise	37.8	0.2	36.805	36.695	36.668	36.593	36.702	37.58	36.813	36.986	36.813	36.563	36.815	37.603	36.562	36.659	36.291	36.441	36.513	37.543	35.62	38.6675	165	126.6	23.82	62.88	2.073	2.204	1.061	742.76	577.76	6.797
22	15:08:00	32	Exercise	37.8	0.2	36.835	36.664	36.644	36.618	36.702	37.58	36.873	36.928	36.813	36.575	36.818	37.604	36.61	36.658	36.293	36.462	36.532	37.546	35.5875	38.6675	165	128.5	21.94	65.49	2.157	2.29	1.061	772.45	607.45	7.147
22	15:09:00	33	Exercise	37.8	0.2	36.846	36.651	36.628	36.644	36.704	37.581	36.875	36.876	36.813	36.625	36.813	37.603	36.616	36.648	36.322	36.492	36.542	37.548	35.645	38.655	165	127.5	27.86	61.01	2.027	2.048	1.009	717.22	552.22	6.497
22	15:10:00	34	Exercise	37.8	0.2	36.818	36.612	36.616	36.664	36.685	37.577	36.875	36.826	36.813	36.625	36.798	37.6	36.567	36.628	36.313	36.472	36.515	37.543	35.775	38.525	165	128	23.91	69.27	2.235	2.368	1.058	799.97	634.97	7.47
22	15:11:00	35	Exercise	37.85	0.25	36.812	36.59	36.609	36.682	36.679	37.616	36.875	36.799	36.813	36.625	36.79	37.638	36.58	36.632	36.346	36.499	36.533	37.587	35.6625	38.825	165	126.8	25.87	66.55	2.142	2.231	1.039	763.55	598.55	7.042
22	15:12:00	36	Exercise	37.9	0.3	36.843	36.575	36.596	36.695	36.684	37.657	36.875	36.74	36.813	36.625	36.772	37.674	36.632	36.661	36.394	36.541	36.575	37.635	35.335	39.5775	161.2	129	21.99	67.06	2.175	2.293	1.056	777.48	616.29	7.25
22	15:13:00	37	Exercise	37.9	0.3	36.834	36.563	36.573	36.704	36.675	37.655	36.875	36.719	36.813	36.625	36.766	37.673	36.694	36.709	36.436	36.56	36.62	37.644	35.0175	40.35	160	131.8	23.16	68.85	2.109	2.28	1.081	758.54	598.54	7.042
22	15:14:00	38	Exercise	37.9	0.3	36.812	36.548	36.544	36.697	36.656	37.651	36.875	36.678	36.788	36.625	36.748	37.67	36.736	36.747	36.474	36.599	36.659	37.652	34.7625	40.99	160	128.6	27.19	57.69	1.897	1.873	0.989	667.42	507.42	5.97
22	15:15:00	39	Exercise	37.937	0.337	36.788	36.517	36.518	36.677	36.63	37.675	36.836	36.634	36.75	36.588	36.708	37.691	36.775	36.79	36.511	36.661	36.704	37.69	34.6325	41.395	160	128.6	26.5	65.74	2.091	2.148	1.028	742.73	582.73	6.856
22	15:16:00	40	Exercise	37.997	0.397	36.763	36.494	36.502	36.655	36.609	37.719	36.813	36.588	36.702	36.561	36.673	37.732	36.794	36.826	36.532	36.643	36.721	37.741	34.7775	41.125	164.3	130	24.98	66.51	2.11	2.17	1.026	749.75	585.45	6.888
22	15:17:00	41	Exercise	38	0.4	36.742	36.499	36.497	36.642	36.6	37.72	36.813	36.553	36.688	36.5	36.647	37.729	36.762	36.84	36.553	36.643	36.72	37.744	34.9425	40.755	165	128	26.55	62.63	2.126	2.072	0.98	745.9	580.9	6.834
22	15:18:00	42	Exercise	38	0.4	36.726	36.485	36.491	36.633	36.588	37.718	36.813	36.542	36.638	36.498	36.634	37.727	36.76	36.802	36.554	36.619	36.703	37.741	35.1375	40.31	165	128.4	27.33	67.06	2.24	2.245	0.978	791.13	626.13	7.366
22	15:19:00	43	Exercise	38	0.4	36.707	36.517	36.48	36.635	36.59	37.718	36.754	36.536	36.625	36.486	36.609	37.722	36.768	36.843	36.56	36.607	36.717	37.743	35.2475	40.1525	165	128.5	24.51	68.39	2.185	2.302	1.052	780.97	615.97	7.247
22	15:20:00	44	Exercise	38.028	0.428	36.694	36.546	36.474	36.633	36.593	37.741	36.75	36.553	36.575	36.5	36.606	37.744	36.752	36.868	36.536	36.611	36.715	37.766	35.335	40.0725	165	133.2	25.25	68.25	2.163	2.246	1.037	770.22	605.22	7.12
22	15:21:00	45	Exercise	38.092	0.492	36.695	36.557	36.482	36.631	36.598	37.793	36.75	36.553	36.563	36.5	36.603	37.794	36.748	36.825	36.466	36.577	36.68	37.809	35.49	39.8325	165	132.5	26.31	69.39	2.139	2.237	1.046	763.18	598.18	7.037
22	15:22:00	46	Recovery	38.107	0.507	36.672	36.543	36.47	36.604	36.579	37.801	36.75	36.547	36.563	36.471	36.596	37.804	36.691	36.802	36.472	36.488	36.64	37.813	35.59	39.7725
22	15:23:00	47	Recovery	38.277	0.677	36.572	36.448	36.522	36.551	36.52	37.925	36.694	36.476	36.563	36.423	36.548	37.931	36.553	36.669	36.521	36.36	36.543	37.93	35.6375	39.8375
22	15:24:00	48	Recovery	38.3	0.7	36.404	36.307	36.565	36.432	36.412	37.922	36.575	36.374	36.563	36.323	36.462	37.932	36.345	36.506	36.478	36.233	36.397	37.919	35.7275	39.7325
22	15:25:00	49	Recovery	38.3	0.7	36.241	36.19	36.527	36.267	36.288	37.898	36.44	36.251	36.542	36.181	36.352	37.91	36.175	36.395	36.385	36.062	36.26	37.892	35.725	39.7525
22	15:26:00	50	Recovery	38.3	0.7	36.074	36.116	36.466	36.137	36.178	37.876	36.296	36.149	36.467	36.059	36.239	37.888	36.01	36.326	36.313	35.933	36.15	37.87	35.5775	40.11
22	15:27:00	51	Recovery	38.3	0.7	35.9	36.038	36.378	35.986	36.054	37.851	36.111	36.067	36.371	35.948	36.117	37.863	35.835	36.297	36.266	35.848	36.062	37.852	35.2725	40.72
22	15:28:00	52	Recovery	38.295	0.695	35.735	35.97	36.318	35.861	35.947	37.825	35.94	35.982	36.288	35.838	36.002	37.836	35.728	36.325	36.308	35.841	36.046	37.845	34.9525	41.3425
22	15:29:00	53	Recovery	38.263	0.663	35.545	35.868	36.239	35.769	35.825	37.776	35.738	35.899	36.215	35.767	35.887	37.788	35.602	36.292	36.351	35.859	36.01	37.813	34.7125	41.745
22	15:30:00	54	Recovery	38.205	0.605	35.363	35.766	36.177	35.678	35.71	37.706	35.544	35.786	36.152	35.69	35.767	37.717	35.474	36.246	36.359	35.847	35.957	37.755	34.6875	41.68
22	15:31:00	55	Recovery	38.2	0.6	35.201	35.687	36.134	35.602	35.613	37.683	35.379	35.707	36.082	35.611	35.664	37.693	35.354	36.176	36.317	35.845	35.891	37.738	34.85	41.1675
22	15:32:00	56	Recovery	38.2	0.6	35.08	35.622	36.081	35.541	35.535	37.667	35.242	35.64	36.023	35.563	35.582	37.676	35.226	36.117	36.283	35.822	35.824	37.725	35.085	40.54
22	15:33:00	57	Recovery	38.135	0.535	34.996	35.566	36.043	35.486	35.474	37.603	35.14	35.572	36	35.506	35.515	37.611	35.109	36.013	36.245	35.766	35.739	37.656	35.2275	40.09
22	15:34:00	58	Recovery	38.1	0.5	34.924	35.537	36.026	35.447	35.433	37.567	35.048	35.549	35.965	35.5	35.472	37.574	34.986	35.97	36.195	35.724	35.671	37.614	35.3225	39.87
22	15:35:00	59	Recovery	38.1	0.5	34.877	35.517	36.024	35.42	35.407	37.561	34.977	35.498	35.938	35.5	35.43	37.566	34.907	35.924	36.153	35.679	35.616	37.603	35.485	39.485
22	15:36:00	60	Recovery	38.1	0.5	34.859	35.5	36.023	35.398	35.392	37.558	34.938	35.49	35.938	35.5	35.416	37.563	34.871	35.888	36.128	35.622	35.578	37.596	35.46	39.44
23	15:36:00	1	Rest	38.058	0	35.372	35.182	33.372	34.036	34.648	37.376	35.359	35.259	33.238	33.925	34.618	37.37	35.513	35.357	33.331	33.812	34.69	37.385	35.2	39.82
23	15:37:00	2	Rest	38.083	0.025	35.491	35.321	33.543	34.2	34.792	37.425	35.475	35.429	33.44	34.121	34.784	37.423	35.681	35.516	33.561	33.987	34.869	37.44	35.0075	40.32
23	15:38:00	3	Rest	38.093	0.035	35.595	35.448	33.699	34.34	34.921	37.459	35.582	35.563	33.611	34.275	34.921	37.459	35.784	35.663	33.694	34.137	35.001	37.475	34.9175	40.5075
23	15:39:00	4	Rest	38.077	0.019	35.681	35.566	33.84	34.459	35.034	37.468	35.663	35.688	33.775	34.415	35.043	37.47	35.874	35.773	33.842	34.26	35.115	37.484	35.06	40.2975
23	15:40:00	5	Rest	38.042	-0.016	35.772	35.673	33.973	34.565	35.141	37.462	35.765	35.796	33.913	34.532	35.157	37.465	35.977	35.869	33.966	34.361	35.219	37.477	35.255	39.85
23	15:41:00	6	Rest	38.012	-0.046	35.856	35.774	34.107	34.675	35.245	37.458	35.85	35.907	34.052	34.65	35.268	37.463	36.022	35.925	34.064	34.413	35.28	37.465	35.4175	39.37
23	15:42:00	7	Rest	38.048	-0.01	35.934	35.866	34.235	34.78	35.343	37.507	35.93	36.004	34.192	34.769	35.372	37.513	36.051	35.97	34.147	34.461	35.328	37.504	35.665	38.8975
23	15:43:00	8	Rest	38.047	-0.011	36.006	35.948	34.352	34.877	35.432	37.524	36.013	36.094	34.325	34.869	35.471	37.531	36.075	36.02	34.236	34.51	35.378	37.513	35.8325	38.6525
23	15:44:00	9	Rest	38.002	-0.056	36.083	36.035	34.467	34.968	35.523	37.506	36.082	36.186	34.436	34.969	35.561	37.514	36.124	36.086	34.311	34.577	35.441	37.489	35.8175	38.6325
23	15:45:00	10	Rest	38.013	-0.045	36.176	36.117	34.579	35.041	35.612	37.533	36.173	36.273	34.554	35.061	35.657	37.542	36.192	36.159	34.431	34.646	35.521	37.515	35.595	39.12
23	15:46:00	11	Rest	38.078	0.02	36.238	36.175	34.664	35.1	35.677	37.598	36.244	36.34	34.64	35.133	35.73	37.609	36.262	36.238	34.529	34.723	35.601	37.583	35.395	39.645
23	15:47:00	12	Rest	38.045	-0.013	36.294	36.226	34.747	35.15	35.735	37.583	36.292	36.398	34.711	35.188	35.787	37.593	36.33	36.314	34.619	34.804	35.678	37.572	35.185	40.045
23	15:48:00	13	Rest	38.005	-0.053	36.335	36.266	34.828	35.189	35.784	37.561	36.33	36.438	34.782	35.248	35.836	37.571	36.402	36.371	34.727	34.856	35.749	37.554	35.0075	40.5
23	15:49:00	14	Rest	38.002	-0.056	36.366	36.296	34.887	35.209	35.818	37.565	36.375	36.483	34.848	35.25	35.877	37.577	36.453	36.431	34.815	34.902	35.809	37.563	34.91	40.78
23	15:50:00	15	Rest	38	-0.058	36.406	36.334	34.97	35.24	35.864	37.573	36.377	36.504	34.902	35.298	35.905	37.581	36.5	36.479	34.899	34.942	35.862	37.572	35.06	40.505
23	15:51:00		Transfer	38		36.449	36.366	35.023	35.261	35.901	37.58	36.436	36.561	34.975	35.313	35.957	37.591	36.564	36.513	34.961	34.962	35.908	37.582	35.3	39.9625
23	15:52:00		Transfer	38		36.49	36.389	35.044	35.267	35.926	37.585	36.488	36.588	34.975	35.313	35.98	37.596	36.608	36.509	35.012	34.951	35.928	37.586	35.35	39.89
23	15:53:00		Transfer	38		36.529	36.428	35.086	35.277	35.96	37.592	36.519	36.65	34.986	35.313	36.01	37.602	36.671	36.54	34.971	34.949	35.947	37.589	35.5825	39.5275
23	15:54:00	16	Exercise	38	-0.058	36.587	36.49	35.126	35.309	36.01	37.602	36.588	36.721	35.038	35.344	36.069	37.614	36.682	36.542	35.027	34.939	35.961	37.592	35.685	39.355	108.7	97.9	29.02	28.79	0.97	0.806	0.841	328.79	220.07	3.608
23	15:55:00	17	Exercise	38	-0.058	36.654	36.536	35.147	35.346	36.056	37.611	36.667	36.777	35.04	35.377	36.117	37.623	36.714	36.549	35.015	34.978	35.977	37.595	35.725	39.1925	120	117.3	30.12	38.5	1.438	1.241	0.864	491.09	371.09	6.083
23	15:56:00	18	Exercise	38.002	-0.056	36.701	36.583	35.193	35.449	36.113	37.624	36.729	36.836	35.086	35.459	36.178	37.637	36.742	36.586	35.041	35.05	36.016	37.605	35.4975	39.7	120	116.4	30.99	41.66	1.455	1.365	0.939	506.18	386.18	6.331
23	15:57:00	19	Exercise	38	-0.058	36.757	36.633	35.288	35.602	36.195	37.639	36.767	36.888	35.129	35.567	36.236	37.647	36.834	36.628	35.172	35.201	36.113	37.623	35.3025	40.21	120	119.4	32.31	44.81	1.477	1.459	0.988	519.8	399.8	6.554
23	15:58:00	20	Exercise	38	-0.058	36.823	36.69	35.443	35.809	36.305	37.661	36.825	36.955	35.223	35.727	36.324	37.665	36.897	36.7	35.278	35.377	36.21	37.642	35.125	40.6525	124	119.9	33.86	44.66	1.476	1.441	0.976	518.15	394.18	6.462
23	15:59:00	21	Exercise	38.073	0.015	36.929	36.778	35.644	36.004	36.442	37.747	36.907	37.019	35.365	35.898	36.43	37.745	36.948	36.775	35.487	35.577	36.33	37.725	34.92	41.165	125	128.9	36.72	49.48	1.474	1.528	1.037	524.66	399.66	6.552
23	16:00:00	22	Exercise	38.1	0.042	37.056	36.866	35.878	36.204	36.593	37.799	37.011	37.084	35.533	36.059	36.547	37.789	37.08	36.883	35.722	35.8	36.493	37.779	34.8275	41.4875	125	128.9	37.03	49.59	1.462	1.514	1.036	520.43	395.43	6.482
23	16:01:00	23	Exercise	38.1	0.042	37.171	36.949	36.086	36.336	36.72	37.824	37.092	37.146	35.732	36.206	36.659	37.812	37.185	36.994	35.973	36.028	36.654	37.811	34.925	41.4025	125.3	132.4	38.52	49.95	1.429	1.474	1.031	508.23	382.97	6.278
23	16:02:00	24	Exercise	38.127	0.069	37.246	37.025	36.278	36.432	36.823	37.866	37.192	37.209	35.923	36.313	36.767	37.855	37.29	37.079	36.19	36.187	36.786	37.859	35.115	41.0125	130	135.4	39.07	51.87	1.444	1.513	1.048	515.4	385.4	6.318
23	16:03:00	25	Exercise	38.198	0.14	37.308	37.077	36.44	36.5	36.904	37.939	37.284	37.277	36.105	36.402	36.87	37.933	37.334	37.132	36.367	36.305	36.874	37.934	35.3725	40.45	130	136.7	39.5	52.13	1.465	1.526	1.042	522.13	392.13	6.428
23	16:04:00	26	Exercise	38.2	0.142	37.353	37.112	36.587	36.535	36.964	37.953	37.321	37.323	36.271	36.481	36.944	37.949	37.351	37.156	36.512	36.364	36.928	37.946	35.6275	39.8975	130	136.8	39.89	52.37	1.474	1.535	1.041	525.5	395.5	6.484
23	16:05:00	27	Exercise	38.203	0.145	37.394	37.149	36.72	36.569	37.021	37.967	37.375	37.388	36.415	36.544	37.021	37.967	37.381	37.171	36.609	36.394	36.966	37.956	35.785	39.62	130	139.3	39.87	53.16	1.48	1.557	1.053	528.74	398.74	6.537
23	16:06:00	28	Exercise	38.277	0.219	37.437	37.15	36.828	36.599	37.062	38.034	37.428	37.438	36.548	36.604	37.09	38.039	37.377	37.142	36.694	36.417	36.978	38.017	35.6475	39.8525	130	140.1	39.67	52.31	1.486	1.544	1.039	529.36	399.36	6.547
23	16:07:00	29	Exercise	38.3	0.242	37.466	37.121	36.917	36.624	37.084	38.057	37.438	37.465	36.652	36.633	37.128	38.066	37.398	37.145	36.799	36.455	37.014	38.043	35.4525	40.3575	130	140.8	40.16	54.62	1.506	1.581	1.05	537.81	407.81	6.685
23	16:08:00	30	Exercise	38.3	0.242	37.496	37.099	36.982	36.634	37.102	38.06	37.486	37.5	36.74	36.688	37.181	38.076	37.441	37.152	36.886	36.489	37.053	38.051	35.185	40.92	130.5	142	41.55	54.66	1.493	1.551	1.038	531.87	401.34	6.579
23	16:09:00	31	Exercise	38.3	0.242	37.502	37.062	37.025	36.638	37.101	38.06	37.475	37.479	36.79	36.688	37.182	38.076	37.491	37.166	36.992	36.552	37.106	38.061	35.015	41.3725	133	142.4	40.52	53.04	1.516	1.539	1.015	537.07	404.07	6.624
23	16:10:00	32	Exercise	38.347	0.289	37.501	37.02	37.049	36.635	37.093	38.096	37.457	37.44	36.848	36.688	37.176	38.113	37.545	37.212	37.076	36.602	37.163	38.11	34.8525	41.675	133	140.8	42.31	59.42	1.635	1.679	1.027	580.66	447.66	7.339
23	16:11:00	33	Exercise	38.4	0.342	37.483	36.961	37.059	36.62	37.069	38.134	37.44	37.438	36.85	36.673	37.168	38.154	37.564	37.212	37.137	36.634	37.187	38.157	34.83	41.9225	133	139.1	38.49	55.4	1.739	1.663	0.959	607.52	474.52	7.779
23	16:12:00	34	Exercise	38.4	0.342	37.453	36.921	37.077	36.624	37.052	38.13	37.438	37.438	36.85	36.625	37.158	38.152	37.52	37.201	37.124	36.597	37.16	38.152	35.025	41.65	130.8	140.3	40.94	59.1	1.668	1.704	1.022	591.67	460.82	7.554
23	16:13:00	35	Exercise	38.41	0.352	37.417	36.899	37.096	36.646	37.043	38.137	37.386	37.438	36.85	36.625	37.142	38.156	37.485	37.198	37.125	36.596	37.149	38.158	35.275	41.255	126.9	140.1	38.58	55.83	1.613	1.635	1.014	571.23	444.34	7.284
23	16:14:00	36	Exercise	38.487	0.429	37.399	36.885	37.12	36.675	37.044	38.198	37.365	37.438	36.875	36.644	37.145	38.218	37.457	37.184	37.115	36.592	37.134	38.216	35.4625	41.0125	125	135.1	38.18	51.69	1.538	1.536	0.999	542.59	417.59	6.846
23	16:15:00	37	Exercise	38.5	0.442	37.378	36.876	37.141	36.705	37.046	38.209	37.332	37.438	36.913	36.688	37.151	38.23	37.398	37.141	37.11	36.606	37.105	38.221	35.6225	40.72	129.6	133.3	36.83	48.92	1.484	1.471	0.991	522.81	393.24	6.447
23	16:16:00	38	Exercise	38.5	0.442	37.368	36.887	37.14	36.735	37.052	38.21	37.375	37.44	36.927	36.69	37.168	38.234	37.335	37.107	37.105	36.599	37.073	38.215	35.6775	40.53	130	137.9	36.94	50.29	1.519	1.53	1.008	536.96	406.96	6.671
23	16:17:00	39	Exercise	38.5	0.442	37.347	36.914	37.076	36.748	37.043	38.209	37.34	37.44	36.975	36.694	37.168	38.234	37.218	37.118	37.138	36.61	37.05	38.21	35.62	40.8575	130	138.9	38.23	51.94	1.609	1.626	1.011	569.34	439.34	7.202
23	16:18:00	40	Exercise	38.502	0.444	37.316	36.898	36.96	36.738	37.004	38.202	37.277	37.438	36.946	36.688	37.141	38.23	37.195	37.126	37.1	36.639	37.044	38.21	35.4	41.47	129.1	143.3	39.18	59.08	1.698	1.799	1.059	607.84	478.73	7.848
23	16:19:00	41	Exercise	38.502	0.444	37.289	36.905	36.82	36.734	36.969	38.195	37.238	37.438	36.913	36.688	37.123	38.226	37.218	37.159	37.147	36.649	37.072	38.216	35.2475	41.89	125	136.2	40.47	59.37	1.714	1.752	1.022	608.32	483.32	7.923
23	16:20:00	42	Exercise	38.592	0.534	37.247	36.876	36.684	36.721	36.918	38.257	37.169	37.438	36.865	36.688	37.093	38.292	37.257	37.188	37.139	36.674	37.096	38.293	35.07	42.305	125	147.2	38.22	57.34	1.578	1.679	1.063	565.5	440.5	7.221
23	16:21:00	43	Exercise	38.6	0.542	37.224	36.85	36.586	36.715	36.882	38.256	37.125	37.438	36.85	36.678	37.074	38.295	37.322	37.198	37.109	36.686	37.115	38.303	34.9	42.735	125	138.9	38.19	52.39	1.533	1.549	1.01	542.46	417.46	6.844
23	16:22:00	44	Exercise	38.635	0.577	37.186	36.829	36.496	36.721	36.848	38.278	37.125	37.438	36.831	36.688	37.073	38.323	37.286	37.189	37.072	36.691	37.095	38.327	34.8325	43.005	125	133.1	37.95	49.28	1.499	1.47	0.981	526.56	401.56	6.583
23	16:23:00	45	Exercise	38.667	0.609	37.184	36.821	36.414	36.714	36.827	38.299	37.098	37.438	36.788	36.688	37.056	38.345	37.269	37.191	37.018	36.716	37.085	38.35	34.965	42.775	125	139.2	39.43	51.8	1.556	1.525	0.98	546.68	421.68	6.913
23	16:24:00	46	Recovery	38.683	0.625	37.145	36.769	36.381	36.685	36.787	38.304	37.027	37.417	36.729	36.642	37.008	38.348	37.144	37.162	36.92	36.692	37.014	38.35	35.1625	42.39
23	16:25:00	47	Recovery	38.7	0.642	37.101	36.643	36.431	36.663	36.742	38.308	36.913	37.35	36.725	36.625	36.949	38.35	37.096	37.001	36.884	36.638	36.934	38.347	35.3775	42.0625
23	16:26:00	48	Recovery	38.7	0.642	37.008	36.497	36.449	36.616	36.665	38.293	36.773	37.261	36.725	36.669	36.889	38.338	37.021	36.84	36.894	36.563	36.85	38.33	35.5175	41.78
23	16:27:00	49	Recovery	38.7	0.642	36.847	36.351	36.435	36.514	36.549	38.27	36.659	37.15	36.725	36.636	36.815	38.323	36.89	36.667	36.828	36.445	36.722	38.304	35.64	41.4325
23	16:28:00	50	Recovery	38.7	0.642	36.681	36.225	36.394	36.408	36.432	38.246	36.588	37.019	36.719	36.625	36.751	38.31	36.773	36.514	36.783	36.321	36.607	38.281	35.5175	41.7
23	16:29:00	51	Recovery	38.7	0.642	36.537	36.106	36.345	36.298	36.321	38.224	36.465	36.896	36.663	36.567	36.654	38.291	36.673	36.414	36.732	36.205	36.514	38.263	35.44	41.815
23	16:30:00	52	Recovery	38.68	0.622	36.401	35.988	36.303	36.184	36.214	38.187	36.336	36.775	36.604	36.494	36.553	38.255	36.567	36.333	36.702	36.084	36.427	38.229	35.295	42.055
23	16:31:00	53	Recovery	38.612	0.554	36.271	35.873	36.267	36.063	36.109	38.111	36.202	36.657	36.544	36.409	36.448	38.179	36.488	36.267	36.707	35.975	36.363	38.162	35.0975	42.4
23	16:32:00	54	Recovery	38.6	0.542	36.153	35.767	36.225	35.959	36.013	38.083	36.077	36.54	36.477	36.315	36.344	38.149	36.411	36.194	36.648	35.829	36.277	38.135	34.945	42.7
23	16:33:00	55	Recovery	38.6	0.542	36.036	35.663	36.178	35.873	35.92	38.064	35.942	36.442	36.43	36.219	36.245	38.129	36.283	36.108	36.629	35.691	36.181	38.116	34.89	42.845
23	16:34:00	56	Recovery	38.6	0.542	35.924	35.572	36.149	35.813	35.841	38.048	35.823	36.354	36.386	36.14	36.158	38.112	36.178	36.04	36.584	35.564	36.095	38.099	35.0675	42.38
23	16:35:00	57	Recovery	38.6	0.542	35.838	35.505	36.114	35.767	35.779	38.036	35.733	36.294	36.35	36.067	36.092	38.098	36.077	35.941	36.528	35.429	35.997	38.079	35.3225	41.7775
23	16:36:00	58	Recovery	38.6	0.542	35.767	35.456	36.067	35.762	35.733	38.027	35.669	36.25	36.35	36.004	36.047	38.089	36.008	35.889	36.451	35.32	35.923	38.065	35.57	41.14
23	16:37:00	59	Recovery	38.582	0.524	35.69	35.412	36.05	35.734	35.688	38.003	35.625	36.229	36.35	35.963	36.019	38.069	35.885	35.82	36.379	35.24	35.835	38.032	35.635	40.96
23	16:38:00	60	Recovery	38.55	0.492	35.625	35.383	36.07	35.711	35.659	37.972	35.563	36.188	36.35	35.938	35.983	38.037	35.805	35.74	36.306	35.173	35.759	37.992	35.66	40.86
24	13:42:00	1	Rest	37.3	0	34.751	33.808	33.173	33.316	33.866	36.613	34.602	33.802	33.162	33.448	33.843	36.609	34.45	33.777	33.148	33.133	33.724	36.585	34.85	37.875
24	13:43:00	2	Rest	37.3	0	34.844	33.952	33.367	33.485	34.009	36.642	34.738	33.965	33.358	33.632	34.009	36.642	34.553	33.949	33.331	33.335	33.884	36.617	34.5975	38.5225
24	13:44:00	3	Rest	37.3	0	34.913	34.068	33.525	33.628	34.125	36.665	34.842	34.096	33.514	33.782	34.14	36.668	34.655	34.099	33.487	33.539	34.031	36.646	34.29	39.4025
24	13:45:00	4	Rest	37.3	0	34.971	34.158	33.664	33.756	34.223	36.685	34.902	34.213	33.645	33.911	34.246	36.689	34.753	34.205	33.659	33.717	34.162	36.672	34.135	39.8075
24	13:46:00	5	Rest	37.3	0	35.014	34.22	33.783	33.858	34.298	36.7	34.955	34.292	33.758	34.029	34.331	36.706	34.867	34.315	33.802	33.862	34.287	36.697	34.2	39.69
24	13:47:00	6	Rest	37.3	0	35.077	34.288	33.902	33.959	34.382	36.716	35.019	34.39	33.866	34.119	34.42	36.724	34.895	34.352	33.897	33.961	34.346	36.709	34.36	39.295
24	13:48:00	7	Rest	37.3	0	35.144	34.358	34.021	34.058	34.467	36.733	35.09	34.471	33.985	34.219	34.509	36.742	34.907	34.394	33.957	34.004	34.383	36.717	34.455	39.09
24	13:49:00	8	Rest	37.3	0	35.206	34.433	34.119	34.145	34.544	36.749	35.154	34.557	34.093	34.311	34.594	36.759	34.988	34.474	34.052	34.066	34.462	36.732	34.535	38.96
24	13:50:00	9	Rest	37.3	0	35.261	34.508	34.198	34.222	34.615	36.763	35.223	34.654	34.199	34.396	34.682	36.776	35.051	34.544	34.124	34.123	34.528	36.746	34.6575	38.725
24	13:51:00	10	Rest	37.3	0	35.326	34.59	34.278	34.305	34.691	36.778	35.294	34.75	34.306	34.473	34.769	36.794	35.122	34.607	34.173	34.173	34.588	36.758	34.7025	39.0775
24	13:52:00	11	Rest	37.3	0	35.395	34.674	34.351	34.378	34.767	36.793	35.365	34.846	34.399	34.546	34.852	36.81	35.172	34.676	34.224	34.219	34.643	36.769	34.8025	38.77
24	13:53:00	12	Rest	37.3	0	35.449	34.755	34.417	34.431	34.831	36.806	35.432	34.938	34.491	34.615	34.932	36.826	35.203	34.752	34.264	34.251	34.689	36.778	34.91	38.49
24	13:54:00	13	Rest	37.298	-0.002	35.485	34.835	34.482	34.485	34.889	36.817	35.492	35.021	34.568	34.673	35.002	36.839	35.248	34.828	34.34	34.303	34.752	36.789	34.8425	38.58
24	13:55:00	14	Rest	37.267	-0.033	35.53	34.916	34.543	34.553	34.953	36.804	35.527	35.098	34.626	34.727	35.058	36.825	35.305	34.929	34.392	34.383	34.825	36.778	34.6275	38.9425
24	13:56:00	15	Rest	37.21	-0.09	35.553	34.993	34.601	34.589	35.002	36.768	35.563	35.171	34.691	34.75	35.108	36.79	35.339	35.025	34.477	34.46	34.896	36.747	34.44	39.3625
24	13:57:00		Transfer	37.202		35.55	35.072	34.614	34.612	35.032	36.768	35.563	35.236	34.712	34.809	35.144	36.79	35.416	35.165	34.524	34.531	34.985	36.758	34.25	39.6175
24	13:58:00		Transfer	37.2		35.551	35.167	34.602	34.614	35.059	36.772	35.563	35.317	34.712	34.813	35.169	36.794	35.463	35.267	34.5	34.565	35.032	36.766	34.2125	39.61
24	13:59:00	16	Exercise	37.2	-0.1	35.559	35.249	34.615	34.629	35.091	36.778	35.563	35.396	34.712	34.813	35.193	36.799	35.465	35.334	34.501	34.571	35.054	36.771	34.3625	39.3325	119.2	126.8	15.24	26.77	1.114	0.903	0.815	375.7	256.53	3.42
24	14:00:00	17	Exercise	37.2	-0.1	35.568	35.328	34.651	34.661	35.131	36.786	35.575	35.467	34.712	34.813	35.218	36.804	35.47	35.365	34.481	34.575	35.062	36.772	34.51	38.9925	130	137.7	29.74	46.54	1.528	1.488	0.97	536.16	406.16	5.415
24	14:01:00	18	Exercise	37.2	-0.1	35.598	35.417	34.688	34.728	35.188	36.798	35.625	35.54	34.724	34.869	35.268	36.814	35.479	35.399	34.492	34.591	35.08	36.776	34.735	38.5375	130	142.4	27.11	51.38	1.641	1.736	1.058	587.18	457.18	6.096
24	14:02:00	19	Exercise	37.2	-0.1	35.664	35.512	34.736	34.824	35.265	36.813	35.663	35.636	34.774	34.952	35.335	36.827	35.548	35.46	34.574	34.661	35.149	36.79	34.87	38.2775	130	146.7	26.48	52.24	1.673	1.776	1.062	598.98	468.98	6.253
24	14:03:00	20	Exercise	37.2	-0.1	35.834	35.629	34.806	34.938	35.388	36.838	35.723	35.763	34.837	35.052	35.424	36.845	35.759	35.597	34.732	34.804	35.314	36.823	34.95	38.1	130	150.8	28.86	55.85	1.718	1.847	1.074	617.25	487.25	6.497
24	14:04:00	21	Exercise	37.218	-0.082	36.072	35.772	34.902	35.05	35.544	36.883	35.857	35.936	34.939	35.192	35.564	36.887	35.966	35.776	34.993	34.962	35.514	36.877	35.07	37.9425	130	150.9	18.1	43.83	1.739	1.699	0.973	610.41	480.41	6.406
24	14:05:00	22	Exercise	37.298	-0.002	36.318	35.956	35.022	35.164	35.72	36.983	36.044	36.154	35.083	35.354	35.747	36.988	36.142	35.982	35.238	35.131	35.711	36.981	35.135	37.865	131.7	153.6	22.39	48.01	1.717	1.774	1.026	610.9	479.16	6.389
24	14:06:00	23	Exercise	37.3	0	36.502	36.13	35.154	35.282	35.877	37.015	36.229	36.354	35.243	35.511	35.926	37.025	36.269	36.132	35.47	35.308	35.876	37.015	34.9475	38.235	133	156.4	20.53	44.53	1.684	1.723	1.019	597.59	464.59	6.194
24	14:07:00	24	Exercise	37.367	0.067	36.609	36.269	35.274	35.415	36.001	37.094	36.369	36.511	35.399	35.654	36.075	37.108	36.375	36.266	35.622	35.535	36.024	37.098	34.7275	38.755	133	157.5	28.85	58.22	1.83	1.994	1.091	659.47	526.47	7.02
24	14:08:00	25	Exercise	37.4	0.1	36.669	36.352	35.395	35.543	36.094	37.139	36.467	36.606	35.539	35.779	36.186	37.157	36.467	36.377	35.786	35.722	36.155	37.151	34.4775	39.39	133	158.4	27.76	53.68	1.713	1.846	1.077	615.75	482.75	6.437
24	14:09:00	26	Exercise	37.403	0.103	36.698	36.415	35.498	35.633	36.16	37.155	36.519	36.682	35.649	35.869	36.264	37.175	36.542	36.458	35.904	35.85	36.251	37.173	34.3475	39.8125	133	160.6	33.75	61.48	1.774	1.953	1.102	641.03	508.03	6.774
24	14:10:00	27	Exercise	37.493	0.193	36.701	36.464	35.596	35.709	36.211	37.237	36.563	36.736	35.747	35.955	36.33	37.261	36.585	36.536	35.998	35.951	36.326	37.26	34.2875	39.865	131.6	160	28.54	55.06	1.775	1.841	1.035	632.04	500.48	6.673
24	14:11:00	28	Exercise	37.5	0.2	36.72	36.496	35.689	35.783	36.259	37.252	36.563	36.782	35.837	36.015	36.374	37.275	36.623	36.583	36.076	36.011	36.379	37.276	34.4275	39.705	130	151.7	29.39	55.64	1.73	1.856	1.074	621.03	491.03	6.547
24	14:12:00	29	Exercise	37.503	0.203	36.738	36.53	35.77	35.856	36.306	37.264	36.575	36.823	35.924	36.075	36.42	37.287	36.653	36.6	36.124	36.018	36.404	37.283	34.6025	39.345	130	152.1	22.88	51.02	1.839	1.828	0.994	648.34	518.34	6.911
24	14:13:00	30	Exercise	37.587	0.287	36.765	36.556	35.84	35.925	36.349	37.339	36.625	36.875	36.003	36.136	36.478	37.365	36.661	36.615	36.156	36.039	36.422	37.354	34.72	39.1875	130	131.8	34	60.47	1.742	1.929	1.106	630.53	500.53	6.674
24	14:14:00	31	Exercise	37.6	0.3	36.788	36.583	35.912	35.989	36.391	37.358	36.625	36.934	36.083	36.188	36.522	37.384	36.665	36.598	36.169	36.052	36.423	37.365	34.85	38.975	130	155	27.18	54.51	1.804	1.866	1.034	642.05	512.05	6.827
24	14:15:00	32	Exercise	37.607	0.307	36.812	36.617	35.973	36.034	36.43	37.371	36.68	36.963	36.155	36.242	36.572	37.4	36.652	36.61	36.201	36.06	36.431	37.372	34.99	38.8375	130	152.1	28.47	54.9	1.738	1.822	1.048	620.32	490.32	6.538
24	14:16:00	33	Exercise	37.692	0.392	36.819	36.637	36.026	36.062	36.454	37.444	36.688	37	36.214	36.273	36.604	37.474	36.631	36.596	36.205	36.021	36.413	37.436	35.085	38.665	130	147	24.78	49.17	1.78	1.759	0.99	626.38	496.38	6.618
24	14:17:00	34	Exercise	37.7	0.4	36.841	36.657	36.074	36.079	36.48	37.456	36.688	37.002	36.274	36.313	36.624	37.485	36.637	36.603	36.238	35.996	36.419	37.444	35.135	38.655	130	151.1	36.26	65.92	1.787	2.025	1.134	650.64	520.64	6.942
24	14:18:00	35	Exercise	37.75	0.45	36.861	36.648	36.108	36.073	36.489	37.498	36.729	37.004	36.327	36.313	36.648	37.53	36.677	36.582	36.235	35.996	36.424	37.485	34.95	39.0675	130	159.9	36.73	65.95	1.784	2.014	1.13	648.81	518.81	6.917
24	14:19:00	36	Exercise	37.8	0.5	36.863	36.648	36.129	36.082	36.496	37.539	36.707	37.057	36.337	36.313	36.659	37.572	36.704	36.614	36.324	36.056	36.471	37.534	34.7075	39.66	130	172.1	38.07	60.28	1.718	1.822	1.06	614.97	484.97	6.466
24	14:20:00	37	Exercise	37.8	0.5	36.869	36.646	36.146	36.063	36.496	37.539	36.69	37.057	36.337	36.313	36.654	37.571	36.743	36.665	36.373	36.083	36.513	37.543	34.4525	40.33	130	142.3	33.83	59.13	1.743	1.857	1.064	624.69	494.69	6.596
24	14:21:00	38	Exercise	37.805	0.505	36.851	36.657	36.152	36.038	36.491	37.542	36.688	37.063	36.337	36.311	36.655	37.575	36.765	36.69	36.404	36.083	36.534	37.551	34.365	40.6875	130	114.3	38.15	62.99	1.839	1.911	1.037	655.24	525.24	7.003
24	14:22:00	39	Exercise	37.895	0.595	36.824	36.662	36.163	36.022	36.483	37.613	36.659	37.063	36.354	36.258	36.639	37.644	36.779	36.716	36.452	36.074	36.554	37.627	34.395	40.6675	130	110	33.31	58.68	1.797	1.844	1.024	638.25	508.25	6.777
24	14:23:00	40	Exercise	37.9	0.6	36.812	36.663	36.174	36.016	36.48	37.616	36.625	37.063	36.397	36.25	36.636	37.647	36.763	36.717	36.452	36.077	36.55	37.63	34.5825	40.2625	130	93.5	36.45	62.61	1.786	1.86	1.042	636.45	506.45	6.753
24	14:24:00	41	Exercise	37.9	0.6	36.803	36.656	36.19	36.009	36.478	37.616	36.625	37.067	36.399	36.25	36.637	37.647	36.729	36.707	36.45	36.061	36.533	37.627	34.7225	40.005	130	94.7	37.82	62.35	1.805	1.843	1.022	640.18	510.18	6.802
24	14:25:00	42	Exercise	37.958	0.658	36.814	36.657	36.217	36	36.485	37.664	36.625	37.113	36.399	36.25	36.651	37.697	36.73	36.709	36.468	36.038	36.533	37.673	34.865	39.7625	130	98.6	32.05	56.3	1.727	1.736	1.004	610.26	480.26	6.404
24	14:26:00	43	Exercise	38	0.7	36.835	36.676	36.247	35.996	36.502	37.7	36.625	37.125	36.439	36.269	36.667	37.733	36.718	36.727	36.459	36.017	36.529	37.706	35.055	39.35	130	105.7	29.13	57.55	1.828	1.856	1.017	647.48	517.48	6.9
24	14:27:00	44	Exercise	38	0.7	36.853	36.698	36.281	35.998	36.521	37.704	36.625	37.138	36.462	36.311	36.683	37.737	36.741	36.721	36.446	35.988	36.525	37.705	35.1275	39.15	130	149	39.25	63.59	1.774	1.904	1.073	636.81	506.81	6.757
24	14:28:00	45	Exercise	38	0.7	36.861	36.704	36.31	36.007	36.533	37.707	36.625	37.188	36.493	36.313	36.705	37.741	36.71	36.735	36.453	35.997	36.524	37.705	35.3125	39.0125	130	161.6	28.62	54.68	1.752	1.74	0.991	617.3	487.3	6.497
24	14:29:00	46	Recovery	38.092	0.792	36.85	36.677	36.35	35.997	36.527	37.779	36.625	37.165	36.524	36.315	36.705	37.814	36.719	36.659	36.46	35.995	36.504	37.774	35.27	39.1425
24	14:30:00	47	Recovery	38.1	0.8	36.78	36.579	36.414	35.988	36.488	37.778	36.623	37.09	36.566	36.367	36.7	37.82	36.683	36.571	36.432	35.979	36.459	37.772	35.025	39.8925
24	14:31:00	48	Recovery	38.1	0.8	36.616	36.47	36.416	35.924	36.394	37.759	36.525	36.977	36.574	36.317	36.629	37.806	36.522	36.465	36.299	35.907	36.337	37.747	34.7675	40.6525
24	14:32:00	49	Recovery	38.1	0.8	36.438	36.353	36.385	35.821	36.279	37.736	36.384	36.842	36.526	36.246	36.522	37.784	36.395	36.345	36.191	35.846	36.229	37.726	34.5625	41.095
24	14:33:00	50	Recovery	38.1	0.8	36.263	36.218	36.327	35.707	36.151	37.71	36.232	36.694	36.474	36.152	36.403	37.761	36.282	36.299	36.168	35.774	36.163	37.713	34.3975	41.29
24	14:34:00	51	Recovery	38.1	0.8	36.099	36.08	36.256	35.578	36.021	37.684	36.063	36.55	36.38	36.04	36.268	37.734	36.182	36.181	36.074	35.681	36.06	37.692	34.3225	41.5725
24	14:35:00	52	Recovery	38.072	0.772	35.961	35.949	36.206	35.46	35.907	37.639	35.913	36.432	36.316	35.927	36.152	37.688	36.06	36.069	36.029	35.576	35.96	37.649	34.37	41.3675
24	14:36:00	53	Recovery	38	0.7	35.851	35.877	36.173	35.361	35.825	37.565	35.769	36.367	36.274	35.834	36.062	37.612	35.893	35.982	35.998	35.479	35.858	37.572	34.4975	41.0425
24	14:37:00	54	Recovery	38	0.7	35.768	35.844	36.138	35.265	35.764	37.553	35.652	36.317	36.226	35.75	35.986	37.597	35.787	35.907	35.952	35.368	35.772	37.554	34.675	40.6475
24	14:38:00	55	Recovery	37.987	0.687	35.708	35.78	36.114	35.186	35.706	37.531	35.584	36.275	36.178	35.667	35.927	37.575	35.705	35.843	35.889	35.266	35.695	37.528	34.8575	40.3325
24	14:39:00	56	Recovery	37.917	0.617	35.665	35.713	36.106	35.113	35.657	37.465	35.557	36.231	36.149	35.6	35.886	37.511	35.652	35.778	35.845	35.177	35.633	37.46	34.9725	40.0675
24	14:40:00	57	Recovery	37.9	0.6	35.618	35.663	36.109	35.065	35.619	37.444	35.5	36.188	36.149	35.538	35.844	37.489	35.558	35.713	35.803	35.096	35.561	37.432	35.1	40.13
24	14:41:00	58	Recovery	37.9	0.6	35.55	35.635	36.104	35.017	35.58	37.436	35.436	36.188	36.149	35.496	35.816	37.483	35.455	35.665	35.749	35.048	35.495	37.419	35.105	39.96
24	14:42:00	59	Recovery	37.858	0.558	35.481	35.602	36.072	34.951	35.529	37.393	35.381	36.142	36.13	35.438	35.771	37.441	35.399	35.661	35.748	35.011	35.47	37.381	34.9175	40.1175
24	14:43:00	60	Recovery	37.8	0.5	35.453	35.57	36.039	34.914	35.498	37.34	35.375	36.125	36.087	35.375	35.742	37.388	35.389	35.661	35.741	34.979	35.459	37.332	34.82	40.19
25	15:29:00	1	Rest	37	0	34.671	31.839	31.255	31.569	32.518	36.104	34.688	32.1	31.34	31.538	32.612	36.122	34.762	32.186	31.37	31.539	32.666	36.133	34.9725	37.755
25	15:30:00	2	Rest	37	0	34.813	32.082	31.523	31.789	32.731	36.146	34.827	32.316	31.602	31.779	32.819	36.164	34.904	32.467	31.691	31.774	32.905	36.181	34.7275	38.4775
25	15:31:00	3	Rest	37	0	34.928	32.298	31.766	31.979	32.917	36.183	34.946	32.508	31.84	31.99	33.002	36.2	35.033	32.706	31.983	31.981	33.114	36.223	34.5025	39.1175
25	15:32:00	4	Rest	37	0	35.02	32.483	31.989	32.156	33.08	36.216	35.04	32.691	32.056	32.181	33.167	36.233	35.143	32.93	32.252	32.169	33.306	36.261	34.335	39.52
25	15:33:00	5	Rest	37	0	35.096	32.651	32.197	32.31	33.225	36.245	35.115	32.843	32.252	32.344	33.307	36.261	35.24	33.129	32.494	32.359	33.481	36.296	34.16	40.025
25	15:34:00	6	Rest	37	0	35.162	32.823	32.392	32.455	33.365	36.273	35.196	33.018	32.446	32.492	33.452	36.29	35.329	33.315	32.759	32.541	33.653	36.331	34.0975	39.8375
25	15:35:00	7	Rest	37	0	35.24	32.982	32.589	32.593	33.503	36.301	35.273	33.185	32.65	32.638	33.595	36.319	35.391	33.474	32.954	32.667	33.784	36.357	34.3275	39.4225
25	15:36:00	8	Rest	37	0	35.31	33.144	32.787	32.725	33.639	36.328	35.346	33.343	32.846	32.771	33.73	36.346	35.435	33.588	33.112	32.734	33.876	36.375	34.5425	38.92
25	15:37:00	9	Rest	36.958	-0.042	35.382	33.304	32.98	32.847	33.771	36.321	35.421	33.508	33.038	32.894	33.865	36.34	35.473	33.716	33.25	32.805	33.968	36.36	34.7375	38.5625
25	15:38:00	10	Rest	36.937	-0.063	35.453	33.452	33.143	32.952	33.89	36.327	35.504	33.647	33.198	33.015	33.988	36.347	35.512	33.827	33.345	32.864	34.044	36.358	34.82	38.3325
25	15:39:00	11	Rest	36.905	-0.095	35.519	33.59	33.296	33.052	34.002	36.324	35.577	33.787	33.354	33.119	34.104	36.345	35.534	33.907	33.432	32.908	34.1	36.344	34.98	37.94
25	15:40:00	12	Rest	36.9	-0.1	35.588	33.72	33.449	33.151	34.113	36.343	35.644	33.918	33.5	33.219	34.213	36.363	35.564	34.003	33.532	32.952	34.167	36.353	35.06	37.69
25	15:41:00	13	Rest	36.9	-0.1	35.65	33.838	33.585	33.243	34.212	36.362	35.702	34.037	33.629	33.309	34.309	36.382	35.616	34.099	33.648	33.021	34.248	36.37	35.005	37.815
25	15:42:00	14	Rest	36.9	-0.1	35.697	33.952	33.706	33.319	34.3	36.38	35.75	34.145	33.736	33.394	34.395	36.399	35.691	34.232	33.772	33.119	34.355	36.391	34.7525	38.775
25	15:43:00	15	Rest	36.9	-0.1	35.738	34.058	33.835	33.388	34.383	36.397	35.803	34.237	33.859	33.471	34.478	36.416	35.78	34.367	33.961	33.259	34.488	36.418	34.4925	39.57
25	15:44:00		Transfer	36.9		35.766	34.15	33.966	33.458	34.459	36.412	35.813	34.322	33.984	33.542	34.546	36.429	35.855	34.488	34.138	33.397	34.61	36.442	34.375	39.6925
25	15:45:00		Transfer	36.9		35.79	34.233	34.051	33.517	34.521	36.424	35.819	34.396	34.077	33.606	34.601	36.44	35.921	34.617	34.268	33.523	34.72	36.464	34.2	40.0125
25	15:46:00		Transfer	36.9		35.817	34.312	34.143	33.572	34.582	36.436	35.873	34.477	34.165	33.675	34.673	36.455	35.961	34.69	34.37	33.616	34.793	36.479	34.24	40.0275
25	15:47:00		Transfer	36.9		35.829	34.393	34.219	33.618	34.634	36.447	35.877	34.543	34.242	33.711	34.717	36.463	35.996	34.766	34.396	33.647	34.837	36.487	34.4325	39.535
25	15:48:00	16	Exercise	36.9	-0.1	35.853	34.484	34.269	33.675	34.69	36.458	35.938	34.635	34.309	33.752	34.784	36.477	36.001	34.814	34.382	33.668	34.855	36.491	34.575	39.3025	108.7	100.6	23.61	20.59	0.805	0.571	0.75	264.67	155.99	2.476
25	15:49:00	17	Exercise	36.858	-0.142	35.905	34.574	34.324	33.748	34.758	36.438	35.971	34.71	34.354	33.819	34.839	36.454	36.024	34.841	34.377	33.692	34.873	36.461	34.6975	39.135	115	112.7	19.68	31.87	1.395	1.075	0.769	465.78	350.78	5.568
25	15:50:00	18	Exercise	36.81	-0.19	35.975	34.661	34.396	33.845	34.839	36.416	36.034	34.791	34.425	33.907	34.914	36.431	36.036	34.853	34.376	33.755	34.893	36.427	34.9	38.7525	115	114.5	20.74	36.17	1.434	1.243	0.866	490.24	375.24	5.956
25	15:51:00	19	Exercise	36.802	-0.198	36.051	34.76	34.49	33.977	34.937	36.429	36.1	34.898	34.527	34.025	35.01	36.443	36.055	34.879	34.428	33.839	34.933	36.428	35.015	38.5625	115.8	115.6	20.68	37.44	1.448	1.303	0.9	499.14	383.29	6.084
25	15:52:00	20	Exercise	36.802	-0.198	36.141	34.865	34.606	34.133	35.05	36.451	36.173	35.002	34.644	34.163	35.114	36.464	36.087	34.939	34.493	34	35.006	36.443	35.1175	38.39	120	115.2	19.8	36.56	1.444	1.296	0.897	497.39	377.39	5.99
25	15:53:00	21	Exercise	36.807	-0.193	36.218	34.971	34.73	34.282	35.159	36.477	36.24	35.11	34.767	34.306	35.22	36.489	36.145	35.008	34.596	34.166	35.099	36.465	35.0725	38.495	121.1	119.4	19.33	38.62	1.514	1.388	0.917	523.88	402.77	6.393
25	15:54:00	22	Exercise	36.842	-0.158	36.295	35.085	34.862	34.44	35.275	36.528	36.303	35.241	34.89	34.45	35.331	36.54	36.243	35.169	34.796	34.419	35.267	36.527	34.88	38.9	125	120.3	21.64	41.37	1.516	1.426	0.941	527.62	402.62	6.391
25	15:55:00	23	Exercise	36.89	-0.11	36.374	35.222	35.018	34.62	35.407	36.593	36.365	35.385	35.046	34.604	35.455	36.603	36.341	35.351	35.004	34.705	35.449	36.602	34.6475	39.405	128.3	126.1	21.67	43.76	1.613	1.526	0.946	562.19	433.85	6.887
25	15:56:00	24	Exercise	36.9	-0.1	36.45	35.379	35.17	34.79	35.541	36.628	36.425	35.55	35.188	34.754	35.581	36.636	36.454	35.572	35.233	34.982	35.651	36.65	34.4475	39.915	130	128	28.77	46.74	1.59	1.53	0.956	556.1	426.1	6.764
25	15:57:00	25	Exercise	36.9	-0.1	36.524	35.551	35.334	34.962	35.682	36.656	36.486	35.714	35.342	34.911	35.71	36.662	36.554	35.765	35.458	35.276	35.842	36.688	34.2425	40.2275	130	128.5	25.22	47.18	1.608	1.577	0.98	564.96	434.96	6.904
25	15:58:00	26	Exercise	36.93	-0.07	36.567	35.708	35.488	35.122	35.804	36.705	36.513	35.864	35.49	35.056	35.822	36.708	36.586	35.917	35.625	35.484	35.973	36.739	34.1825	40.4325	130	132.3	24.12	44.71	1.611	1.532	0.95	562.1	432.1	6.859
25	15:59:00	27	Exercise	37	0	36.609	35.863	35.652	35.28	35.928	36.786	36.563	36	35.642	35.206	35.938	36.788	36.615	36.053	35.771	35.654	36.085	36.817	34.3825	40.09	130	130.9	20.65	44.6	1.668	1.586	0.951	581.91	451.91	7.173
25	16:00:00	28	Exercise	37	0	36.662	36.02	35.804	35.444	36.054	36.811	36.613	36.139	35.8	35.367	36.059	36.812	36.686	36.176	35.918	35.841	36.21	36.842	34.62	39.5875	130	129.9	20.99	43.36	1.645	1.547	0.94	572.37	442.37	7.022
25	16:01:00	29	Exercise	37.055	0.055	36.721	36.17	35.942	35.589	36.174	36.879	36.661	36.27	35.938	35.517	36.17	36.878	36.701	36.281	35.991	35.93	36.279	36.9	34.785	39.28	130	134.6	24.74	47.28	1.69	1.623	0.958	591.03	461.03	7.318
25	16:02:00	30	Exercise	37.1	0.1	36.787	36.306	36.061	35.721	36.285	36.937	36.729	36.408	36.067	35.654	36.285	36.937	36.695	36.315	36.036	35.996	36.309	36.942	34.9425	39.0475	130	134.8	25	48.35	1.685	1.635	0.968	590.43	460.43	7.308
25	16:03:00	31	Exercise	37.1	0.1	36.824	36.427	36.184	35.861	36.385	36.957	36.75	36.512	36.198	35.804	36.379	36.956	36.721	36.373	36.128	36.098	36.373	36.955	35.145	38.75	130	134.8	23.84	44.74	1.692	1.572	0.929	587.28	457.28	7.258
25	16:04:00	32	Exercise	37.185	0.185	36.87	36.534	36.295	35.974	36.475	37.043	36.811	36.602	36.317	35.942	36.476	37.043	36.73	36.443	36.202	36.191	36.43	37.034	35.2575	38.53	130	137.4	25.04	48.98	1.695	1.658	0.977	595.07	465.07	7.382
25	16:05:00	33	Exercise	37.2	0.2	36.916	36.639	36.385	36.067	36.557	37.071	36.869	36.704	36.417	36.061	36.567	37.073	36.777	36.511	36.263	36.28	36.495	37.059	35.3275	38.3525	130	135.7	24.18	48.5	1.709	1.647	0.963	598.04	468.04	7.429
25	16:06:00	34	Exercise	37.215	0.215	36.94	36.71	36.464	36.154	36.618	37.096	36.875	36.777	36.517	36.167	36.632	37.098	36.827	36.593	36.36	36.387	36.575	37.087	35.1775	38.5625	130	142.8	33.27	50.13	1.669	1.591	0.952	582.6	452.6	7.184
25	16:07:00	35	Exercise	37.297	0.297	36.956	36.747	36.521	36.213	36.658	37.169	36.875	36.816	36.565	36.248	36.67	37.171	36.916	36.61	36.438	36.466	36.639	37.165	34.88	39.2875	130	143.5	36.81	53.23	1.663	1.62	0.973	583.43	453.43	7.197
25	16:08:00	36	Exercise	37.308	0.308	36.998	36.778	36.566	36.254	36.697	37.186	36.911	36.862	36.621	36.309	36.718	37.19	37.042	36.655	36.536	36.565	36.729	37.193	34.615	39.915	129.1	151	39.68	57.36	1.687	1.692	1.003	595.78	466.7	7.408
25	16:09:00	37	Exercise	37.393	0.393	37.048	36.8	36.605	36.271	36.729	37.261	36.938	36.879	36.663	36.344	36.746	37.264	37.151	36.726	36.64	36.648	36.821	37.279	34.4475	40.4575	122.1	151.5	37.33	55.79	1.705	1.702	0.997	601.61	479.47	7.611
25	16:10:00	38	Exercise	37.4	0.4	37.067	36.838	36.648	36.26	36.753	37.271	36.938	36.889	36.694	36.375	36.762	37.272	37.204	36.824	36.724	36.697	36.893	37.299	34.3475	40.7425	118	151.1	35.52	54.73	1.668	1.682	1.007	590	471.97	7.492
25	16:11:00	39	Exercise	37.43	0.43	37.079	36.888	36.698	36.272	36.784	37.301	36.938	36.941	36.75	36.375	36.789	37.302	37.232	36.898	36.798	36.762	36.951	37.334	34.3975	40.715	115	150.1	35.71	53.62	1.603	1.612	1.006	566.56	451.56	7.168
25	16:12:00	40	Exercise	37.5	0.5	37.114	36.942	36.752	36.298	36.827	37.365	36.955	36.979	36.807	36.436	36.829	37.366	37.244	36.938	36.84	36.805	36.984	37.397	34.5575	40.45	115	152.4	33.57	53.09	1.598	1.602	1.002	564.47	449.47	7.135
25	16:13:00	41	Exercise	37.502	0.502	37.167	36.973	36.808	36.325	36.869	37.375	37	37.004	36.865	36.471	36.868	37.375	37.232	36.89	36.829	36.766	36.956	37.392	34.7475	40.07	113.5	153.4	35.41	55.45	1.612	1.613	1	569.17	455.72	7.234
25	16:14:00	42	Exercise	37.56	0.56	37.216	37.001	36.854	36.356	36.907	37.429	37.023	37.052	36.925	36.513	36.91	37.43	37.234	36.883	36.822	36.775	36.955	37.439	34.87	39.8675	112	154.4	36.63	54.34	1.595	1.567	0.982	560.67	448.67	7.122
25	16:15:00	43	Exercise	37.6	0.6	37.271	37.029	36.903	36.391	36.949	37.47	37.063	37.068	36.977	36.563	36.947	37.469	37.301	36.935	36.863	36.816	37.007	37.481	35.0575	39.51	112	156.5	37.44	55.6	1.585	1.571	0.991	558.17	446.17	7.082
25	16:16:00	44	Exercise	37.607	0.607	37.321	37.088	36.943	36.418	36.995	37.484	37.115	37.133	37.019	36.621	37.002	37.486	37.331	36.96	36.87	36.83	37.027	37.491	35.2025	39.3	112	156.7	37.1	55.75	1.658	1.611	0.971	581.23	469.23	7.448
25	16:17:00	45	Exercise	37.695	0.695	37.364	37.168	36.992	36.449	37.048	37.566	37.165	37.197	37.063	36.663	37.054	37.567	37.352	37.009	36.877	36.83	37.05	37.566	35.2525	39.22	112	157	35.67	55.59	1.645	1.622	0.986	578.73	466.73	7.408
25	16:18:00	46	Recovery	37.725	0.725	37.383	37.195	37.021	36.476	37.073	37.595	37.188	37.254	37.123	36.688	37.095	37.599	37.371	37.052	36.92	36.883	37.087	37.597	35.085	39.6175
25	16:19:00	47	Recovery	37.788	0.788	37.385	37.176	37.048	36.53	37.084	37.647	37.213	37.229	37.18	36.75	37.118	37.654	37.417	37.078	37.024	36.981	37.149	37.661	34.825	40.4625
25	16:20:00	48	Recovery	37.8	0.8	37.315	37.106	37.029	36.56	37.044	37.649	37.198	37.152	37.19	36.75	37.093	37.659	37.403	37.037	37.059	37.008	37.145	37.669	34.605	41
25	16:21:00	49	Recovery	37.8	0.8	37.172	37.025	36.983	36.537	36.963	37.633	37.088	37.041	37.182	36.729	37.021	37.644	37.36	36.989	37.025	37.014	37.113	37.663	34.3925	41.3975
25	16:22:00	50	Recovery	37.8	0.8	37.021	36.919	36.918	36.438	36.853	37.611	36.95	36.912	37.115	36.636	36.909	37.622	37.28	36.926	36.977	36.97	37.051	37.65	34.245	41.645
25	16:23:00	51	Recovery	37.8	0.8	36.893	36.799	36.851	36.348	36.747	37.589	36.804	36.775	37.04	36.536	36.789	37.598	37.159	36.842	36.915	36.89	36.961	37.632	34.315	41.47
25	16:24:00	52	Recovery	37.8	0.8	36.794	36.669	36.807	36.315	36.663	37.573	36.705	36.654	36.981	36.5	36.704	37.581	36.978	36.711	36.822	36.78	36.827	37.605	34.47	41.0275
25	16:25:00	53	Recovery	37.8	0.8	36.686	36.587	36.764	36.272	36.589	37.558	36.615	36.574	36.923	36.442	36.63	37.566	36.836	36.569	36.699	36.667	36.694	37.579	34.635	40.6375
25	16:26:00	54	Recovery	37.758	0.758	36.601	36.48	36.72	36.216	36.512	37.509	36.517	36.487	36.875	36.409	36.558	37.518	36.694	36.464	36.598	36.573	36.582	37.523	34.7775	40.5975
25	16:27:00	55	Recovery	37.702	0.702	36.528	36.366	36.7	36.158	36.44	37.449	36.428	36.424	36.817	36.365	36.492	37.46	36.562	36.341	36.514	36.476	36.469	37.455	34.8825	40.1775
25	16:28:00	56	Recovery	37.7	0.7	36.484	36.289	36.688	36.095	36.388	37.438	36.367	36.379	36.813	36.313	36.449	37.45	36.451	36.261	36.455	36.401	36.385	37.437	35.0225	39.8375
25	16:29:00	57	Recovery	37.7	0.7	36.421	36.231	36.659	36.023	36.332	37.426	36.313	36.329	36.811	36.265	36.408	37.442	36.368	36.189	36.446	36.356	36.327	37.425	35.08	39.6575
25	16:30:00	58	Recovery	37.7	0.7	36.377	36.196	36.608	35.954	36.284	37.417	36.313	36.316	36.736	36.219	36.38	37.436	36.34	36.17	36.411	36.319	36.299	37.42	34.9225	39.9975
25	16:31:00	59	Recovery	37.7	0.7	36.344	36.154	36.512	35.88	36.228	37.406	36.267	36.316	36.652	36.159	36.337	37.427	36.383	36.186	36.431	36.321	36.321	37.424	34.77	40.295
25	16:32:00	60	Recovery	37.7	0.7	36.32	36.125	36.477	35.844	36.198	37.4	36.25	36.316	36.625	36.125	36.32	37.424	36.406	36.198	36.471	36.313	36.338	37.428	34.7	40.38
26	10:05:00	1	Rest	37.6	0	35.402	33.341	32.714	33.04	33.774	36.835	35.354	34.025	32.803	33.536	34.082	36.896	35.981	33.486	33.038	32.928	34.033	36.887	35.185	38.7525
26	10:06:00	2	Rest	37.6	0	35.519	33.538	32.923	33.238	33.949	36.87	35.507	34.223	33.032	33.719	34.269	36.934	36.022	33.664	33.204	33.13	34.173	36.915	35.3725	38.2375
26	10:07:00	3	Rest	37.6	0	35.622	33.729	33.121	33.407	34.111	36.902	35.627	34.404	33.236	33.904	34.438	36.968	36.073	33.839	33.379	33.285	34.307	36.941	35.32	37.985
26	10:08:00	4	Rest	37.6	0	35.731	33.91	33.334	33.59	34.277	36.935	35.748	34.569	33.464	34.071	34.602	37	36.095	33.987	33.584	33.419	34.425	36.965	35.5425	37.7225
26	10:09:00	5	Rest	37.6	0	35.821	34.085	33.548	33.746	34.431	36.966	35.848	34.725	33.693	34.204	34.751	37.03	36.138	34.128	33.767	33.548	34.543	36.989	35.005	39.985
26	10:10:00	6	Rest	37.59	-0.01	35.9	34.238	33.73	33.879	34.563	36.985	35.938	34.846	33.887	34.336	34.88	37.048	36.206	34.286	33.956	33.686	34.676	37.007	34.8925	39.9775
26	10:11:00	7	Rest	37.567	-0.033	35.971	34.368	33.884	34.001	34.679	36.989	36.019	34.961	34.039	34.452	34.992	37.052	36.276	34.42	34.108	33.834	34.797	37.013	34.7175	40.13
26	10:12:00	8	Rest	37.572	-0.028	36.023	34.478	34.016	34.113	34.776	37.013	36.082	35.04	34.182	34.554	35.084	37.074	36.324	34.567	34.261	33.973	34.914	37.04	34.4425	40.5525
26	10:13:00	9	Rest	37.567	-0.033	36.07	34.561	34.133	34.196	34.855	37.024	36.138	35.142	34.301	34.633	35.171	37.087	36.413	34.672	34.371	34.094	35.018	37.057	34.5825	40.135
26	10:14:00	10	Rest	37.528	-0.072	36.14	34.657	34.264	34.289	34.95	37.013	36.2	35.254	34.422	34.725	35.266	37.076	36.511	34.843	34.54	34.22	35.158	37.054	34.805	39.44
26	10:15:00	11	Rest	37.5	-0.1	36.207	34.748	34.365	34.366	35.033	37.007	36.258	35.348	34.559	34.8	35.354	37.071	36.52	34.903	34.602	34.31	35.209	37.042	35.005	38.9625
26	10:16:00	12	Rest	37.5	-0.1	36.254	34.837	34.436	34.426	35.1	37.02	36.321	35.421	34.649	34.863	35.425	37.085	36.526	34.973	34.646	34.343	35.248	37.05	35.16	38.5275
26	10:17:00	13	Rest	37.5	-0.1	36.292	34.928	34.536	34.484	35.17	37.034	36.386	35.494	34.755	34.913	35.497	37.099	36.524	35.017	34.732	34.343	35.277	37.055	35.4075	37.7675
26	10:18:00	14	Rest	37.5	-0.1	36.333	35.032	34.651	34.559	35.251	37.05	36.438	35.592	34.88	34.98	35.581	37.116	36.555	35.119	34.855	34.376	35.348	37.07	35.5075	37.54
26	10:19:00	15	Rest	37.5	-0.1	36.377	35.141	34.768	34.639	35.337	37.067	36.483	35.694	35.007	35.063	35.667	37.133	36.552	35.193	34.952	34.419	35.398	37.08	35.425	37.4825
26	10:20:00		Transfer	37.5		36.408	35.222	34.846	34.724	35.403	37.081	36.5	35.773	35.095	35.127	35.726	37.145	36.545	35.247	34.964	34.487	35.428	37.086	35.16	37.96
26	10:21:00		Transfer	37.5		36.446	35.308	34.87	34.778	35.455	37.091	36.563	35.852	35.155	35.165	35.789	37.158	36.571	35.34	35.001	34.575	35.489	37.098	34.81	38.5575
26	10:22:00		Transfer	37.5		36.484	35.411	34.906	34.827	35.515	37.103	36.584	35.946	35.203	35.213	35.842	37.168	36.584	35.443	35.04	34.632	35.543	37.109	34.5725	39.0725
26	10:23:00	16	Exercise	37.507	-0.093	36.514	35.509	34.972	34.878	35.577	37.121	36.625	36.029	35.28	35.265	35.905	37.186	36.637	35.558	35.143	34.73	35.633	37.132	34.5225	39.0775	103.5	122.6	16.88	20.91	0.856	0.753	0.893	293.52	189.99	3.115
26	10:24:00	17	Exercise	37.508	-0.092	36.527	35.576	34.989	34.92	35.613	37.129	36.648	36.088	35.299	35.292	35.939	37.194	36.652	35.645	35.141	34.791	35.676	37.142	34.67	38.71	110	135.8	18.79	34.69	1.256	1.386	1.102	454.18	344.18	5.642
26	10:25:00	18	Exercise	37.525	-0.075	36.543	35.646	35.002	34.992	35.656	37.151	36.688	36.152	35.343	35.348	35.99	37.218	36.642	35.725	35.146	34.878	35.715	37.163	34.7975	38.3925	110	140.1	23.45	40.31	1.243	1.53	1.231	462.49	352.49	5.779
26	10:26:00	19	Exercise	37.567	-0.033	36.559	35.722	35.041	35.115	35.716	37.196	36.688	36.229	35.397	35.425	36.04	37.261	36.643	35.786	35.2	34.954	35.76	37.205	34.99	38.03	110	147	24.67	42.71	1.31	1.568	1.198	484.01	374.01	6.131
26	10:27:00	20	Exercise	37.597	-0.003	36.612	35.828	35.114	35.298	35.815	37.24	36.733	36.346	35.487	35.525	36.126	37.303	36.665	35.884	35.283	35.064	35.834	37.244	35.16	37.6	110	152.1	30.21	47.72	1.313	1.619	1.236	488.89	378.89	6.211
26	10:28:00	21	Exercise	37.6	0	36.72	35.984	35.249	35.562	35.974	37.275	36.788	36.519	35.641	35.667	36.254	37.331	36.762	36.044	35.474	35.236	35.984	37.277	35.3	37.4125	111.4	153.7	26.52	46.68	1.376	1.625	1.181	506.38	394.96	6.475
26	10:29:00	22	Exercise	37.6	0	36.871	36.213	35.428	35.849	36.181	37.316	36.892	36.719	35.828	35.854	36.42	37.364	36.904	36.224	35.691	35.458	36.168	37.314	35.2525	38.0075	112	157.3	26.98	46.95	1.368	1.613	1.179	503.32	391.32	6.415
26	10:30:00	23	Exercise	37.603	0.003	37.013	36.449	35.637	36.125	36.391	37.361	37.027	36.929	36.043	36.065	36.609	37.404	36.996	36.425	35.918	35.727	36.355	37.354	35.3125	38.115	113.1	159.7	28.24	47.58	1.394	1.619	1.161	510.88	397.77	6.521
26	10:31:00	24	Exercise	37.68	0.08	37.122	36.667	35.841	36.352	36.575	37.459	37.148	37.107	36.245	36.271	36.78	37.5	37.078	36.653	36.154	35.994	36.549	37.454	34.9075	39.395	114	162	26.9	47.97	1.428	1.651	1.157	522.5	408.5	6.697
26	10:32:00	25	Exercise	37.7	0.1	37.202	36.862	36.034	36.538	36.734	37.507	37.24	37.257	36.432	36.452	36.926	37.545	37.163	36.859	36.354	36.216	36.721	37.504	34.69	40.18	114	162.9	27.23	47.13	1.397	1.622	1.161	511.92	397.92	6.523
26	10:33:00	26	Exercise	37.75	0.15	37.258	37.019	36.204	36.69	36.862	37.572	37.313	37.373	36.595	36.59	37.043	37.609	37.225	36.986	36.509	36.388	36.843	37.569	34.57	40.0975	114.6	164.9	27.45	48.13	1.421	1.65	1.161	520.63	406	6.656
26	10:34:00	27	Exercise	37.8	0.2	37.299	37.134	36.354	36.814	36.964	37.633	37.371	37.465	36.736	36.713	37.141	37.668	37.305	37.135	36.661	36.538	36.972	37.634	34.3975	40.4875	115	165.9	30.54	49.99	1.433	1.647	1.149	523.61	408.61	6.699
26	10:35:00	28	Exercise	37.8	0.2	37.314	37.217	36.484	36.918	37.04	37.648	37.409	37.529	36.868	36.817	37.218	37.684	37.374	37.248	36.796	36.687	37.083	37.657	34.5375	40.1775	115	165.1	28.27	49.61	1.451	1.662	1.146	529.66	414.66	6.798
26	10:36:00	29	Exercise	37.848	0.248	37.326	37.283	36.601	37.004	37.104	37.699	37.438	37.567	36.978	36.923	37.282	37.735	37.401	37.324	36.9	36.769	37.151	37.709	34.815	39.44	115	167.3	28.13	49.2	1.458	1.66	1.139	531.34	416.34	6.825
26	10:37:00	30	Exercise	37.9	0.3	37.345	37.349	36.701	37.082	37.165	37.753	37.496	37.625	37.082	37.004	37.354	37.791	37.434	37.37	36.98	36.838	37.205	37.761	34.9925	38.9725	115	169.1	28.05	49.83	1.463	1.679	1.147	534.48	419.48	6.877
26	10:38:00	31	Exercise	37.9	0.3	37.36	37.402	36.796	37.151	37.218	37.764	37.5	37.675	37.187	37.075	37.405	37.801	37.419	37.391	37.013	36.86	37.217	37.763	35.165	38.595	115	170.2	31.97	50.31	1.418	1.622	1.144	517.43	402.43	6.597
26	10:39:00	32	Exercise	37.958	0.358	37.398	37.465	36.884	37.217	37.279	37.822	37.557	37.723	37.286	37.14	37.469	37.861	37.416	37.386	37.064	36.857	37.225	37.812	35.1925	39.055	115	170.5	32.32	48.82	1.383	1.563	1.131	502.99	387.99	6.36
26	10:40:00	33	Exercise	38	0.4	37.427	37.503	36.958	37.266	37.324	37.865	37.563	37.758	37.374	37.198	37.511	37.902	37.436	37.443	37.116	36.913	37.27	37.854	34.8225	41.0725	115	171.5	31.31	54.91	1.503	1.758	1.171	551.74	436.74	7.16
26	10:41:00	34	Exercise	38	0.4	37.44	37.536	37.014	37.299	37.355	37.871	37.606	37.813	37.443	37.24	37.562	37.912	37.462	37.461	37.188	36.975	37.309	37.862	34.905	40.5475	115	170.1	30.91	49.98	1.436	1.619	1.128	522.04	407.04	6.673
26	10:42:00	35	Exercise	38.052	0.452	37.431	37.563	37.06	37.323	37.375	37.916	37.625	37.821	37.493	37.275	37.587	37.959	37.505	37.519	37.25	37.007	37.359	37.913	34.6375	40.9975	115	170.6	31.02	52.32	1.449	1.661	1.146	529.16	414.16	6.789
26	10:43:00	36	Exercise	38.1	0.5	37.437	37.57	37.089	37.336	37.387	37.957	37.625	37.871	37.53	37.275	37.61	38.002	37.518	37.577	37.314	37.07	37.405	37.961	34.4875	41.105	116.2	171	30.64	50.59	1.453	1.619	1.124	526.68	410.48	6.729
26	10:44:00	37	Exercise	38.1	0.5	37.437	37.569	37.111	37.339	37.392	37.958	37.625	37.875	37.555	37.275	37.616	38.003	37.554	37.63	37.369	37.077	37.444	37.969	34.4625	41.065	117	172.3	28.54	50.66	1.458	1.633	1.12	529.14	412.14	6.756
26	10:45:00	38	Exercise	38.115	0.515	37.437	37.579	37.129	37.346	37.4	37.972	37.625	37.875	37.593	37.275	37.624	38.017	37.593	37.646	37.382	37.082	37.465	37.985	34.6375	40.74	117	173	30.71	52.84	1.502	1.68	1.118	545.03	428.03	7.017
26	10:46:00	39	Exercise	38.2	0.6	37.448	37.589	37.149	37.354	37.412	38.042	37.625	37.888	37.605	37.275	37.63	38.086	37.574	37.661	37.419	37.11	37.476	38.055	34.84	40.08	117	173.9	29.82	51.81	1.48	1.646	1.113	536.1	419.1	6.871
26	10:47:00	40	Exercise	38.205	0.605	37.45	37.594	37.171	37.362	37.42	38.048	37.625	37.938	37.655	37.275	37.655	38.095	37.599	37.665	37.443	37.067	37.481	38.06	35.045	39.575	117	173.9	33.01	53.94	1.481	1.638	1.105	535.92	418.92	6.868
26	10:48:00	41	Exercise	38.268	0.668	37.454	37.581	37.194	37.378	37.425	38.1	37.621	37.938	37.687	37.281	37.661	38.147	37.568	37.615	37.418	37.025	37.444	38.103	35.2575	39.0575	117	176.4	34.13	54.73	1.488	1.651	1.109	538.84	421.84	6.915
26	10:49:00	42	Exercise	38.3	0.7	37.484	37.589	37.221	37.396	37.445	38.129	37.625	37.938	37.718	37.319	37.676	38.175	37.561	37.604	37.411	37.01	37.434	38.127	35.355	38.7375	117	175.3	30.31	52.96	1.503	1.677	1.116	545.08	428.08	7.018
26	10:50:00	43	Exercise	38.3	0.7	37.491	37.611	37.248	37.417	37.464	38.133	37.629	37.973	37.772	37.338	37.703	38.181	37.561	37.634	37.434	37.013	37.448	38.13	35.3	38.7225	117	175.5	30.65	52.41	1.475	1.656	1.123	535.76	418.76	6.865
26	10:51:00	44	Exercise	38.325	0.725	37.497	37.625	37.268	37.43	37.476	38.155	37.684	38	37.78	37.338	37.729	38.206	37.575	37.657	37.454	37.045	37.469	38.154	34.995	39.3675	117	176.9	31.67	54.37	1.49	1.673	1.123	541.03	424.03	6.951
26	10:52:00	45	Exercise	38.392	0.792	37.49	37.626	37.279	37.431	37.477	38.209	37.688	38	37.78	37.338	37.73	38.259	37.639	37.691	37.48	37.055	37.506	38.215	34.7375	39.8175	117	176.8	31.63	53.32	1.502	1.642	1.094	541.67	424.67	6.962
26	10:53:00	46	Recovery	38.4	0.8	37.474	37.612	37.281	37.422	37.466	38.213	37.669	38	37.78	37.338	37.724	38.265	37.709	37.708	37.545	37.115	37.557	38.231	34.56	40.1925
26	10:54:00	47	Recovery	38.4	0.8	37.402	37.543	37.279	37.396	37.418	38.204	37.606	37.93	37.78	37.336	37.684	38.257	37.684	37.684	37.572	37.167	37.558	38.232	34.36	40.77
26	10:55:00	48	Recovery	38.418	0.818	37.295	37.417	37.287	37.356	37.342	38.203	37.452	37.806	37.786	37.4	37.615	38.258	37.573	37.613	37.586	37.233	37.52	38.239	34.3625	40.6175
26	10:56:00	49	Recovery	38.427	0.827	37.148	37.288	37.249	37.18	37.217	38.185	37.209	37.657	37.772	37.361	37.486	38.239	37.421	37.517	37.515	37.188	37.422	38.226	34.6525	40.0475
26	10:57:00	50	Recovery	38.442	0.842	36.981	37.148	37.185	37.059	37.088	38.171	36.982	37.496	37.718	37.338	37.355	38.224	37.234	37.361	37.403	37.058	37.271	38.207	34.8725	39.3625
26	10:58:00	51	Recovery	38.408	0.808	36.84	37.02	37.121	36.955	36.973	38.121	36.798	37.363	37.691	37.338	37.254	38.177	37.086	37.225	37.3	36.947	37.143	38.155	35.02	39.1975
26	10:59:00	52	Recovery	38.4	0.8	36.678	36.895	37.035	36.896	36.858	38.092	36.619	37.242	37.601	37.33	37.144	38.149	36.953	37.113	37.214	36.887	37.04	38.128	35.1975	38.7
26	11:00:00	53	Recovery	38.4	0.8	36.52	36.784	36.972	36.865	36.759	38.072	36.407	37.127	37.532	37.25	37.017	38.123	36.843	37.011	37.137	36.735	36.93	38.106	35.3125	38.6675
26	11:01:00	54	Recovery	38.4	0.8	36.371	36.685	36.925	36.824	36.667	38.053	36.209	37.032	37.474	37.192	36.905	38.101	36.687	36.881	37.064	36.694	36.822	38.084	35.4375	38.2825
26	11:02:00	55	Recovery	38.395	0.795	36.231	36.581	36.88	36.782	36.576	38.031	36.063	36.944	37.437	37.148	36.819	38.08	36.547	36.768	36.993	36.65	36.723	38.061	35.43	38.295
26	11:03:00	56	Recovery	38.32	0.72	36.115	36.501	36.845	36.713	36.497	37.955	35.965	36.865	37.405	37.088	36.747	38.005	36.453	36.675	36.955	36.581	36.645	37.985	35.58	38.135
26	11:04:00	57	Recovery	38.3	0.7	36.021	36.448	36.821	36.671	36.439	37.928	35.89	36.813	37.353	37.096	36.701	37.98	36.367	36.595	36.909	36.535	36.577	37.955	35.43	39.445
26	11:05:00	58	Recovery	38.295	0.695	35.96	36.411	36.812	36.649	36.403	37.917	35.809	36.786	37.343	37.054	36.658	37.968	36.306	36.539	36.89	36.507	36.533	37.943	35.505	39.13
26	11:06:00	59	Recovery	38.217	0.617	35.909	36.404	36.792	36.667	36.385	37.85	35.75	36.754	37.322	36.971	36.61	37.895	36.254	36.504	36.868	36.439	36.489	37.871	35.7275	38.8575
26	11:07:00	60	Recovery	38.2	0.6	35.891	36.414	36.797	36.672	36.385	37.837	35.75	36.75	37.28	36.963	36.599	37.88	36.261	36.491	36.82	36.448	36.479	37.856	35.66	39.32

## Sheet: waterbath
data	time	temp	cal	device	id
2025-11-28	11:55:00	24.773	24.8	etemp	chest
2025-11-28	11:55:01	24.773	24.8	etemp	chest
2025-11-28	11:55:02	24.789	24.8	etemp	chest
2025-11-28	11:55:03	24.766	24.8	etemp	chest
2025-11-28	11:55:04	24.766	24.8	etemp	chest
2025-11-28	11:55:05	24.766	24.8	etemp	chest
2025-11-28	11:55:06	24.766	24.8	etemp	chest
2025-11-28	11:55:07	24.773	24.8	etemp	chest
2025-11-28	11:55:08	24.773	24.8	etemp	chest
2025-11-28	11:55:09	24.773	24.8	etemp	chest
2025-11-28	11:55:10	24.773	24.8	etemp	chest
2025-11-28	11:55:11	24.781	24.8	etemp	chest
2025-11-28	11:55:12	24.781	24.8	etemp	chest
2025-11-28	11:55:13	24.773	24.8	etemp	chest
2025-11-28	11:55:14	24.797	24.8	etemp	chest
2025-11-28	11:55:15	24.781	24.8	etemp	chest
2025-11-28	11:55:16	24.773	24.8	etemp	chest
2025-11-28	11:55:17	24.789	24.8	etemp	chest
2025-11-28	11:55:18	24.781	24.8	etemp	chest
2025-11-28	11:55:19	24.773	24.8	etemp	chest
2025-11-28	11:55:20	24.773	24.8	etemp	chest
2025-11-28	11:55:21	24.781	24.8	etemp	chest
2025-11-28	11:55:22	24.766	24.8	etemp	chest
2025-11-28	11:55:23	24.781	24.8	etemp	chest
2025-11-28	11:55:24	24.773	24.8	etemp	chest
2025-11-28	11:55:25	24.773	24.8	etemp	chest
2025-11-28	11:55:26	24.773	24.8	etemp	chest
2025-11-28	11:55:27	24.781	24.8	etemp	chest
2025-11-28	11:55:28	24.773	24.8	etemp	chest
2025-11-28	11:55:29	24.773	24.8	etemp	chest
2025-11-28	11:55:30	24.781	24.8	etemp	chest
2025-11-28	11:55:31	24.773	24.8	etemp	chest
2025-11-28	11:55:32	24.781	24.8	etemp	chest
2025-11-28	11:55:33	24.766	24.8	etemp	chest
2025-11-28	11:55:34	24.766	24.8	etemp	chest
2025-11-28	11:55:35	24.766	24.8	etemp	chest
2025-11-28	11:55:36	24.781	24.8	etemp	chest
2025-11-28	11:55:37	24.781	24.8	etemp	chest
2025-11-28	11:55:38	24.789	24.8	etemp	chest
2025-11-28	11:55:39	24.766	24.8	etemp	chest
2025-11-28	11:55:40	24.789	24.8	etemp	chest
2025-11-28	11:55:41	24.773	24.8	etemp	chest
2025-11-28	11:55:42	24.773	24.8	etemp	chest
2025-11-28	11:55:43	24.781	24.8	etemp	chest
2025-11-28	11:55:44	24.789	24.8	etemp	chest
2025-11-28	11:55:45	24.781	24.8	etemp	chest
2025-11-28	11:55:46	24.781	24.8	etemp	chest
2025-11-28	11:55:47	24.789	24.8	etemp	chest
2025-11-28	11:55:48	24.773	24.8	etemp	chest
2025-11-28	11:55:49	24.773	24.8	etemp	chest
2025-11-28	11:55:50	24.766	24.8	etemp	chest
2025-11-28	11:55:51	24.789	24.8	etemp	chest
2025-11-28	11:55:52	24.781	24.8	etemp	chest
2025-11-28	11:55:53	24.781	24.8	etemp	chest
2025-11-28	11:55:54	24.766	24.8	etemp	chest
2025-11-28	11:55:55	24.766	24.8	etemp	chest
2025-11-28	11:55:56	24.773	24.8	etemp	chest
2025-11-28	11:55:57	24.773	24.8	etemp	chest
2025-11-28	11:55:58	24.781	24.8	etemp	chest
2025-11-28	11:55:59	24.781	24.8	etemp	chest
2025-11-28	11:55:00	24.766	24.8	etemp	arm
2025-11-28	11:55:01	24.758	24.8	etemp	arm
2025-11-28	11:55:02	24.75	24.8	etemp	arm
2025-11-28	11:55:03	24.75	24.8	etemp	arm
2025-11-28	11:55:04	24.773	24.8	etemp	arm
2025-11-28	11:55:05	24.758	24.8	etemp	arm
2025-11-28	11:55:06	24.758	24.8	etemp	arm
2025-11-28	11:55:07	24.758	24.8	etemp	arm
2025-11-28	11:55:08	24.758	24.8	etemp	arm
2025-11-28	11:55:09	24.75	24.8	etemp	arm
2025-11-28	11:55:10	24.766	24.8	etemp	arm
2025-11-28	11:55:11	24.75	24.8	etemp	arm
2025-11-28	11:55:12	24.766	24.8	etemp	arm
2025-11-28	11:55:13	24.758	24.8	etemp	arm
2025-11-28	11:55:14	24.742	24.8	etemp	arm
2025-11-28	11:55:15	24.75	24.8	etemp	arm
2025-11-28	11:55:16	24.758	24.8	etemp	arm
2025-11-28	11:55:17	24.758	24.8	etemp	arm
2025-11-28	11:55:18	24.75	24.8	etemp	arm
2025-11-28	11:55:19	24.75	24.8	etemp	arm
2025-11-28	11:55:20	24.766	24.8	etemp	arm
2025-11-28	11:55:21	24.758	24.8	etemp	arm
2025-11-28	11:55:22	24.766	24.8	etemp	arm
2025-11-28	11:55:23	24.758	24.8	etemp	arm
2025-11-28	11:55:24	24.75	24.8	etemp	arm
2025-11-28	11:55:25	24.75	24.8	etemp	arm
2025-11-28	11:55:26	24.758	24.8	etemp	arm
2025-11-28	11:55:27	24.758	24.8	etemp	arm
2025-11-28	11:55:28	24.742	24.8	etemp	arm
2025-11-28	11:55:29	24.758	24.8	etemp	arm
2025-11-28	11:55:30	24.75	24.8	etemp	arm
2025-11-28	11:55:31	24.75	24.8	etemp	arm
2025-11-28	11:55:32	24.758	24.8	etemp	arm
2025-11-28	11:55:33	24.766	24.8	etemp	arm
2025-11-28	11:55:34	24.75	24.8	etemp	arm
2025-11-28	11:55:35	24.766	24.8	etemp	arm
2025-11-28	11:55:36	24.758	24.8	etemp	arm
2025-11-28	11:55:37	24.758	24.8	etemp	arm
2025-11-28	11:55:38	24.75	24.8	etemp	arm
2025-11-28	11:55:39	24.75	24.8	etemp	arm
2025-11-28	11:55:40	24.758	24.8	etemp	arm
2025-11-28	11:55:41	24.75	24.8	etemp	arm
2025-11-28	11:55:42	24.766	24.8	etemp	arm
2025-11-28	11:55:43	24.758	24.8	etemp	arm
2025-11-28	11:55:44	24.773	24.8	etemp	arm
2025-11-28	11:55:45	24.758	24.8	etemp	arm
2025-11-28	11:55:46	24.758	24.8	etemp	arm
2025-11-28	11:55:47	24.758	24.8	etemp	arm
2025-11-28	11:55:48	24.758	24.8	etemp	arm
2025-11-28	11:55:49	24.766	24.8	etemp	arm
2025-11-28	11:55:50	24.75	24.8	etemp	arm
2025-11-28	11:55:51	24.75	24.8	etemp	arm
2025-11-28	11:55:52	24.75	24.8	etemp	arm
2025-11-28	11:55:53	24.742	24.8	etemp	arm
2025-11-28	11:55:54	24.758	24.8	etemp	arm
2025-11-28	11:55:55	24.75	24.8	etemp	arm
2025-11-28	11:55:56	24.758	24.8	etemp	arm
2025-11-28	11:55:57	24.766	24.8	etemp	arm
2025-11-28	11:55:58	24.766	24.8	etemp	arm
2025-11-28	11:55:59	24.773	24.8	etemp	arm
2025-11-28	11:55:00	24.789	24.8	etemp	calf
2025-11-28	11:55:01	24.781	24.8	etemp	calf
2025-11-28	11:55:02	24.789	24.8	etemp	calf
2025-11-28	11:55:03	24.789	24.8	etemp	calf
2025-11-28	11:55:04	24.781	24.8	etemp	calf
2025-11-28	11:55:05	24.781	24.8	etemp	calf
2025-11-28	11:55:06	24.797	24.8	etemp	calf
2025-11-28	11:55:07	24.789	24.8	etemp	calf
2025-11-28	11:55:08	24.789	24.8	etemp	calf
2025-11-28	11:55:09	24.781	24.8	etemp	calf
2025-11-28	11:55:10	24.781	24.8	etemp	calf
2025-11-28	11:55:11	24.797	24.8	etemp	calf
2025-11-28	11:55:12	24.781	24.8	etemp	calf
2025-11-28	11:55:13	24.781	24.8	etemp	calf
2025-11-28	11:55:14	24.789	24.8	etemp	calf
2025-11-28	11:55:15	24.789	24.8	etemp	calf
2025-11-28	11:55:16	24.781	24.8	etemp	calf
2025-11-28	11:55:17	24.781	24.8	etemp	calf
2025-11-28	11:55:18	24.797	24.8	etemp	calf
2025-11-28	11:55:19	24.781	24.8	etemp	calf
2025-11-28	11:55:20	24.789	24.8	etemp	calf
2025-11-28	11:55:21	24.781	24.8	etemp	calf
2025-11-28	11:55:22	24.789	24.8	etemp	calf
2025-11-28	11:55:23	24.789	24.8	etemp	calf
2025-11-28	11:55:24	24.781	24.8	etemp	calf
2025-11-28	11:55:25	24.781	24.8	etemp	calf
2025-11-28	11:55:26	24.773	24.8	etemp	calf
2025-11-28	11:55:27	24.781	24.8	etemp	calf
2025-11-28	11:55:28	24.789	24.8	etemp	calf
2025-11-28	11:55:29	24.805	24.8	etemp	calf
2025-11-28	11:55:30	24.789	24.8	etemp	calf
2025-11-28	11:55:31	24.781	24.8	etemp	calf
2025-11-28	11:55:32	24.789	24.8	etemp	calf
2025-11-28	11:55:33	24.781	24.8	etemp	calf
2025-11-28	11:55:34	24.789	24.8	etemp	calf
2025-11-28	11:55:35	24.789	24.8	etemp	calf
2025-11-28	11:55:36	24.797	24.8	etemp	calf
2025-11-28	11:55:37	24.781	24.8	etemp	calf
2025-11-28	11:55:38	24.789	24.8	etemp	calf
2025-11-28	11:55:39	24.781	24.8	etemp	calf
2025-11-28	11:55:40	24.789	24.8	etemp	calf
2025-11-28	11:55:41	24.781	24.8	etemp	calf
2025-11-28	11:55:42	24.789	24.8	etemp	calf
2025-11-28	11:55:43	24.797	24.8	etemp	calf
2025-11-28	11:55:44	24.781	24.8	etemp	calf
2025-11-28	11:55:45	24.789	24.8	etemp	calf
2025-11-28	11:55:46	24.773	24.8	etemp	calf
2025-11-28	11:55:47	24.789	24.8	etemp	calf
2025-11-28	11:55:48	24.797	24.8	etemp	calf
2025-11-28	11:55:49	24.789	24.8	etemp	calf
2025-11-28	11:55:50	24.781	24.8	etemp	calf
2025-11-28	11:55:51	24.781	24.8	etemp	calf
2025-11-28	11:55:52	24.789	24.8	etemp	calf
2025-11-28	11:55:53	24.781	24.8	etemp	calf
2025-11-28	11:55:54	24.789	24.8	etemp	calf
2025-11-28	11:55:55	24.789	24.8	etemp	calf
2025-11-28	11:55:56	24.789	24.8	etemp	calf
2025-11-28	11:55:57	24.797	24.8	etemp	calf
2025-11-28	11:55:58	24.797	24.8	etemp	calf
2025-11-28	11:55:59	24.805	24.8	etemp	calf
2025-11-28	11:55:00	24.766	24.8	etemp	thigh
2025-11-28	11:55:01	24.758	24.8	etemp	thigh
2025-11-28	11:55:02	24.781	24.8	etemp	thigh
2025-11-28	11:55:03	24.758	24.8	etemp	thigh
2025-11-28	11:55:04	24.773	24.8	etemp	thigh
2025-11-28	11:55:05	24.766	24.8	etemp	thigh
2025-11-28	11:55:06	24.766	24.8	etemp	thigh
2025-11-28	11:55:07	24.766	24.8	etemp	thigh
2025-11-28	11:55:08	24.758	24.8	etemp	thigh
2025-11-28	11:55:09	24.758	24.8	etemp	thigh
2025-11-28	11:55:10	24.766	24.8	etemp	thigh
2025-11-28	11:55:11	24.773	24.8	etemp	thigh
2025-11-28	11:55:12	24.758	24.8	etemp	thigh
2025-11-28	11:55:13	24.766	24.8	etemp	thigh
2025-11-28	11:55:14	24.758	24.8	etemp	thigh
2025-11-28	11:55:15	24.773	24.8	etemp	thigh
2025-11-28	11:55:16	24.773	24.8	etemp	thigh
2025-11-28	11:55:17	24.758	24.8	etemp	thigh
2025-11-28	11:55:18	24.773	24.8	etemp	thigh
2025-11-28	11:55:19	24.766	24.8	etemp	thigh
2025-11-28	11:55:20	24.773	24.8	etemp	thigh
2025-11-28	11:55:21	24.766	24.8	etemp	thigh
2025-11-28	11:55:22	24.773	24.8	etemp	thigh
2025-11-28	11:55:23	24.766	24.8	etemp	thigh
2025-11-28	11:55:24	24.758	24.8	etemp	thigh
2025-11-28	11:55:25	24.766	24.8	etemp	thigh
2025-11-28	11:55:26	24.773	24.8	etemp	thigh
2025-11-28	11:55:27	24.766	24.8	etemp	thigh
2025-11-28	11:55:28	24.773	24.8	etemp	thigh
2025-11-28	11:55:29	24.758	24.8	etemp	thigh
2025-11-28	11:55:30	24.758	24.8	etemp	thigh
2025-11-28	11:55:31	24.766	24.8	etemp	thigh
2025-11-28	11:55:32	24.773	24.8	etemp	thigh
2025-11-28	11:55:33	24.773	24.8	etemp	thigh
2025-11-28	11:55:34	24.773	24.8	etemp	thigh
2025-11-28	11:55:35	24.758	24.8	etemp	thigh
2025-11-28	11:55:36	24.766	24.8	etemp	thigh
2025-11-28	11:55:37	24.773	24.8	etemp	thigh
2025-11-28	11:55:38	24.766	24.8	etemp	thigh
2025-11-28	11:55:39	24.766	24.8	etemp	thigh
2025-11-28	11:55:40	24.766	24.8	etemp	thigh
2025-11-28	11:55:41	24.766	24.8	etemp	thigh
2025-11-28	11:55:42	24.758	24.8	etemp	thigh
2025-11-28	11:55:43	24.781	24.8	etemp	thigh
2025-11-28	11:55:44	24.773	24.8	etemp	thigh
2025-11-28	11:55:45	24.773	24.8	etemp	thigh
2025-11-28	11:55:46	24.766	24.8	etemp	thigh
2025-11-28	11:55:47	24.773	24.8	etemp	thigh
2025-11-28	11:55:48	24.766	24.8	etemp	thigh
2025-11-28	11:55:49	24.766	24.8	etemp	thigh
2025-11-28	11:55:50	24.781	24.8	etemp	thigh
2025-11-28	11:55:51	24.766	24.8	etemp	thigh
2025-11-28	11:55:52	24.766	24.8	etemp	thigh
2025-11-28	11:55:53	24.773	24.8	etemp	thigh
2025-11-28	11:55:54	24.773	24.8	etemp	thigh
2025-11-28	11:55:55	24.773	24.8	etemp	thigh
2025-11-28	11:55:56	24.773	24.8	etemp	thigh
2025-11-28	11:55:57	24.758	24.8	etemp	thigh
2025-11-28	11:55:58	24.766	24.8	etemp	thigh
2025-11-28	11:55:59	24.773	24.8	etemp	thigh
2025-11-28	12:25:00	32.57	32.5	etemp	chest
2025-11-28	12:25:01	32.555	32.5	etemp	chest
2025-11-28	12:25:02	32.563	32.5	etemp	chest
2025-11-28	12:25:03	32.547	32.5	etemp	chest
2025-11-28	12:25:04	32.555	32.5	etemp	chest
2025-11-28	12:25:05	32.555	32.5	etemp	chest
2025-11-28	12:25:06	32.547	32.5	etemp	chest
2025-11-28	12:25:07	32.563	32.5	etemp	chest
2025-11-28	12:25:08	32.547	32.5	etemp	chest
2025-11-28	12:25:09	32.547	32.5	etemp	chest
2025-11-28	12:25:10	32.563	32.5	etemp	chest
2025-11-28	12:25:11	32.563	32.5	etemp	chest
2025-11-28	12:25:12	32.539	32.5	etemp	chest
2025-11-28	12:25:13	32.555	32.5	etemp	chest
2025-11-28	12:25:14	32.555	32.5	etemp	chest
2025-11-28	12:25:15	32.547	32.5	etemp	chest
2025-11-28	12:25:16	32.547	32.5	etemp	chest
2025-11-28	12:25:17	32.547	32.5	etemp	chest
2025-11-28	12:25:18	32.555	32.5	etemp	chest
2025-11-28	12:25:19	32.555	32.5	etemp	chest
2025-11-28	12:25:20	32.547	32.5	etemp	chest
2025-11-28	12:25:21	32.547	32.5	etemp	chest
2025-11-28	12:25:22	32.539	32.5	etemp	chest
2025-11-28	12:25:23	32.547	32.5	etemp	chest
2025-11-28	12:25:24	32.555	32.5	etemp	chest
2025-11-28	12:25:25	32.539	32.5	etemp	chest
2025-11-28	12:25:26	32.531	32.5	etemp	chest
2025-11-28	12:25:27	32.547	32.5	etemp	chest
2025-11-28	12:25:28	32.547	32.5	etemp	chest
2025-11-28	12:25:29	32.555	32.5	etemp	chest
2025-11-28	12:25:30	32.539	32.5	etemp	chest
2025-11-28	12:25:31	32.547	32.5	etemp	chest
2025-11-28	12:25:32	32.555	32.5	etemp	chest
2025-11-28	12:25:33	32.539	32.5	etemp	chest
2025-11-28	12:25:34	32.547	32.5	etemp	chest
2025-11-28	12:25:35	32.539	32.5	etemp	chest
2025-11-28	12:25:36	32.539	32.5	etemp	chest
2025-11-28	12:25:37	32.539	32.5	etemp	chest
2025-11-28	12:25:38	32.531	32.5	etemp	chest
2025-11-28	12:25:39	32.547	32.5	etemp	chest
2025-11-28	12:25:40	32.539	32.5	etemp	chest
2025-11-28	12:25:41	32.539	32.5	etemp	chest
2025-11-28	12:25:42	32.531	32.5	etemp	chest
2025-11-28	12:25:43	32.531	32.5	etemp	chest
2025-11-28	12:25:44	32.555	32.5	etemp	chest
2025-11-28	12:25:45	32.547	32.5	etemp	chest
2025-11-28	12:25:46	32.539	32.5	etemp	chest
2025-11-28	12:25:47	32.547	32.5	etemp	chest
2025-11-28	12:25:48	32.531	32.5	etemp	chest
2025-11-28	12:25:49	32.539	32.5	etemp	chest
2025-11-28	12:25:50	32.539	32.5	etemp	chest
2025-11-28	12:25:51	32.539	32.5	etemp	chest
2025-11-28	12:25:52	32.531	32.5	etemp	chest
2025-11-28	12:25:53	32.531	32.5	etemp	chest
2025-11-28	12:25:54	32.539	32.5	etemp	chest
2025-11-28	12:25:55	32.531	32.5	etemp	chest
2025-11-28	12:25:56	32.531	32.5	etemp	chest
2025-11-28	12:25:57	32.539	32.5	etemp	chest
2025-11-28	12:25:58	32.531	32.5	etemp	chest
2025-11-28	12:25:59	32.539	32.5	etemp	chest
2025-11-28	12:25:00	32.547	32.5	etemp	arm
2025-11-28	12:25:01	32.531	32.5	etemp	arm
2025-11-28	12:25:02	32.531	32.5	etemp	arm
2025-11-28	12:25:03	32.523	32.5	etemp	arm
2025-11-28	12:25:04	32.531	32.5	etemp	arm
2025-11-28	12:25:05	32.523	32.5	etemp	arm
2025-11-28	12:25:06	32.531	32.5	etemp	arm
2025-11-28	12:25:07	32.531	32.5	etemp	arm
2025-11-28	12:25:08	32.523	32.5	etemp	arm
2025-11-28	12:25:09	32.531	32.5	etemp	arm
2025-11-28	12:25:10	32.523	32.5	etemp	arm
2025-11-28	12:25:11	32.539	32.5	etemp	arm
2025-11-28	12:25:12	32.547	32.5	etemp	arm
2025-11-28	12:25:13	32.523	32.5	etemp	arm
2025-11-28	12:25:14	32.531	32.5	etemp	arm
2025-11-28	12:25:15	32.516	32.5	etemp	arm
2025-11-28	12:25:16	32.539	32.5	etemp	arm
2025-11-28	12:25:17	32.531	32.5	etemp	arm
2025-11-28	12:25:18	32.516	32.5	etemp	arm
2025-11-28	12:25:19	32.523	32.5	etemp	arm
2025-11-28	12:25:20	32.523	32.5	etemp	arm
2025-11-28	12:25:21	32.516	32.5	etemp	arm
2025-11-28	12:25:22	32.516	32.5	etemp	arm
2025-11-28	12:25:23	32.508	32.5	etemp	arm
2025-11-28	12:25:24	32.523	32.5	etemp	arm
2025-11-28	12:25:25	32.508	32.5	etemp	arm
2025-11-28	12:25:26	32.523	32.5	etemp	arm
2025-11-28	12:25:27	32.531	32.5	etemp	arm
2025-11-28	12:25:28	32.508	32.5	etemp	arm
2025-11-28	12:25:29	32.523	32.5	etemp	arm
2025-11-28	12:25:30	32.523	32.5	etemp	arm
2025-11-28	12:25:31	32.516	32.5	etemp	arm
2025-11-28	12:25:32	32.516	32.5	etemp	arm
2025-11-28	12:25:33	32.516	32.5	etemp	arm
2025-11-28	12:25:34	32.523	32.5	etemp	arm
2025-11-28	12:25:35	32.523	32.5	etemp	arm
2025-11-28	12:25:36	32.523	32.5	etemp	arm
2025-11-28	12:25:37	32.5	32.5	etemp	arm
2025-11-28	12:25:38	32.508	32.5	etemp	arm
2025-11-28	12:25:39	32.5	32.5	etemp	arm
2025-11-28	12:25:40	32.523	32.5	etemp	arm
2025-11-28	12:25:41	32.523	32.5	etemp	arm
2025-11-28	12:25:42	32.516	32.5	etemp	arm
2025-11-28	12:25:43	32.5	32.5	etemp	arm
2025-11-28	12:25:44	32.516	32.5	etemp	arm
2025-11-28	12:25:45	32.508	32.5	etemp	arm
2025-11-28	12:25:46	32.508	32.5	etemp	arm
2025-11-28	12:25:47	32.508	32.5	etemp	arm
2025-11-28	12:25:48	32.508	32.5	etemp	arm
2025-11-28	12:25:49	32.531	32.5	etemp	arm
2025-11-28	12:25:50	32.508	32.5	etemp	arm
2025-11-28	12:25:51	32.508	32.5	etemp	arm
2025-11-28	12:25:52	32.508	32.5	etemp	arm
2025-11-28	12:25:53	32.5	32.5	etemp	arm
2025-11-28	12:25:54	32.516	32.5	etemp	arm
2025-11-28	12:25:55	32.508	32.5	etemp	arm
2025-11-28	12:25:56	32.5	32.5	etemp	arm
2025-11-28	12:25:57	32.508	32.5	etemp	arm
2025-11-28	12:25:58	32.523	32.5	etemp	arm
2025-11-28	12:25:59	32.508	32.5	etemp	arm
2025-11-28	12:25:00	32.57	32.5	etemp	calf
2025-11-28	12:25:01	32.57	32.5	etemp	calf
2025-11-28	12:25:02	32.57	32.5	etemp	calf
2025-11-28	12:25:03	32.547	32.5	etemp	calf
2025-11-28	12:25:04	32.547	32.5	etemp	calf
2025-11-28	12:25:05	32.555	32.5	etemp	calf
2025-11-28	12:25:06	32.57	32.5	etemp	calf
2025-11-28	12:25:07	32.563	32.5	etemp	calf
2025-11-28	12:25:08	32.555	32.5	etemp	calf
2025-11-28	12:25:09	32.547	32.5	etemp	calf
2025-11-28	12:25:10	32.563	32.5	etemp	calf
2025-11-28	12:25:11	32.555	32.5	etemp	calf
2025-11-28	12:25:12	32.547	32.5	etemp	calf
2025-11-28	12:25:13	32.555	32.5	etemp	calf
2025-11-28	12:25:14	32.578	32.5	etemp	calf
2025-11-28	12:25:15	32.547	32.5	etemp	calf
2025-11-28	12:25:16	32.563	32.5	etemp	calf
2025-11-28	12:25:17	32.563	32.5	etemp	calf
2025-11-28	12:25:18	32.563	32.5	etemp	calf
2025-11-28	12:25:19	32.563	32.5	etemp	calf
2025-11-28	12:25:20	32.555	32.5	etemp	calf
2025-11-28	12:25:21	32.555	32.5	etemp	calf
2025-11-28	12:25:22	32.539	32.5	etemp	calf
2025-11-28	12:25:23	32.555	32.5	etemp	calf
2025-11-28	12:25:24	32.547	32.5	etemp	calf
2025-11-28	12:25:25	32.555	32.5	etemp	calf
2025-11-28	12:25:26	32.547	32.5	etemp	calf
2025-11-28	12:25:27	32.555	32.5	etemp	calf
2025-11-28	12:25:28	32.555	32.5	etemp	calf
2025-11-28	12:25:29	32.555	32.5	etemp	calf
2025-11-28	12:25:30	32.547	32.5	etemp	calf
2025-11-28	12:25:31	32.555	32.5	etemp	calf
2025-11-28	12:25:32	32.539	32.5	etemp	calf
2025-11-28	12:25:33	32.547	32.5	etemp	calf
2025-11-28	12:25:34	32.555	32.5	etemp	calf
2025-11-28	12:25:35	32.547	32.5	etemp	calf
2025-11-28	12:25:36	32.547	32.5	etemp	calf
2025-11-28	12:25:37	32.547	32.5	etemp	calf
2025-11-28	12:25:38	32.547	32.5	etemp	calf
2025-11-28	12:25:39	32.555	32.5	etemp	calf
2025-11-28	12:25:40	32.547	32.5	etemp	calf
2025-11-28	12:25:41	32.539	32.5	etemp	calf
2025-11-28	12:25:42	32.547	32.5	etemp	calf
2025-11-28	12:25:43	32.539	32.5	etemp	calf
2025-11-28	12:25:44	32.547	32.5	etemp	calf
2025-11-28	12:25:45	32.547	32.5	etemp	calf
2025-11-28	12:25:46	32.547	32.5	etemp	calf
2025-11-28	12:25:47	32.539	32.5	etemp	calf
2025-11-28	12:25:48	32.531	32.5	etemp	calf
2025-11-28	12:25:49	32.547	32.5	etemp	calf
2025-11-28	12:25:50	32.539	32.5	etemp	calf
2025-11-28	12:25:51	32.555	32.5	etemp	calf
2025-11-28	12:25:52	32.539	32.5	etemp	calf
2025-11-28	12:25:53	32.531	32.5	etemp	calf
2025-11-28	12:25:54	32.563	32.5	etemp	calf
2025-11-28	12:25:55	32.539	32.5	etemp	calf
2025-11-28	12:25:56	32.531	32.5	etemp	calf
2025-11-28	12:25:57	32.531	32.5	etemp	calf
2025-11-28	12:25:58	32.539	32.5	etemp	calf
2025-11-28	12:25:59	32.555	32.5	etemp	calf
2025-11-28	12:25:00	32.555	32.5	etemp	thigh
2025-11-28	12:25:01	32.555	32.5	etemp	thigh
2025-11-28	12:25:02	32.547	32.5	etemp	thigh
2025-11-28	12:25:03	32.555	32.5	etemp	thigh
2025-11-28	12:25:04	32.555	32.5	etemp	thigh
2025-11-28	12:25:05	32.563	32.5	etemp	thigh
2025-11-28	12:25:06	32.555	32.5	etemp	thigh
2025-11-28	12:25:07	32.563	32.5	etemp	thigh
2025-11-28	12:25:08	32.547	32.5	etemp	thigh
2025-11-28	12:25:09	32.555	32.5	etemp	thigh
2025-11-28	12:25:10	32.555	32.5	etemp	thigh
2025-11-28	12:25:11	32.547	32.5	etemp	thigh
2025-11-28	12:25:12	32.563	32.5	etemp	thigh
2025-11-28	12:25:13	32.555	32.5	etemp	thigh
2025-11-28	12:25:14	32.555	32.5	etemp	thigh
2025-11-28	12:25:15	32.531	32.5	etemp	thigh
2025-11-28	12:25:16	32.547	32.5	etemp	thigh
2025-11-28	12:25:17	32.547	32.5	etemp	thigh
2025-11-28	12:25:18	32.539	32.5	etemp	thigh
2025-11-28	12:25:19	32.531	32.5	etemp	thigh
2025-11-28	12:25:20	32.555	32.5	etemp	thigh
2025-11-28	12:25:21	32.547	32.5	etemp	thigh
2025-11-28	12:25:22	32.539	32.5	etemp	thigh
2025-11-28	12:25:23	32.547	32.5	etemp	thigh
2025-11-28	12:25:24	32.539	32.5	etemp	thigh
2025-11-28	12:25:25	32.531	32.5	etemp	thigh
2025-11-28	12:25:26	32.539	32.5	etemp	thigh
2025-11-28	12:25:27	32.547	32.5	etemp	thigh
2025-11-28	12:25:28	32.523	32.5	etemp	thigh
2025-11-28	12:25:29	32.547	32.5	etemp	thigh
2025-11-28	12:25:30	32.547	32.5	etemp	thigh
2025-11-28	12:25:31	32.547	32.5	etemp	thigh
2025-11-28	12:25:32	32.539	32.5	etemp	thigh
2025-11-28	12:25:33	32.539	32.5	etemp	thigh
2025-11-28	12:25:34	32.547	32.5	etemp	thigh
2025-11-28	12:25:35	32.539	32.5	etemp	thigh
2025-11-28	12:25:36	32.539	32.5	etemp	thigh
2025-11-28	12:25:37	32.547	32.5	etemp	thigh
2025-11-28	12:25:38	32.539	32.5	etemp	thigh
2025-11-28	12:25:39	32.523	32.5	etemp	thigh
2025-11-28	12:25:40	32.539	32.5	etemp	thigh
2025-11-28	12:25:41	32.531	32.5	etemp	thigh
2025-11-28	12:25:42	32.547	32.5	etemp	thigh
2025-11-28	12:25:43	32.547	32.5	etemp	thigh
2025-11-28	12:25:44	32.523	32.5	etemp	thigh
2025-11-28	12:25:45	32.539	32.5	etemp	thigh
2025-11-28	12:25:46	32.531	32.5	etemp	thigh
2025-11-28	12:25:47	32.531	32.5	etemp	thigh
2025-11-28	12:25:48	32.531	32.5	etemp	thigh
2025-11-28	12:25:49	32.539	32.5	etemp	thigh
2025-11-28	12:25:50	32.531	32.5	etemp	thigh
2025-11-28	12:25:51	32.539	32.5	etemp	thigh
2025-11-28	12:25:52	32.539	32.5	etemp	thigh
2025-11-28	12:25:53	32.539	32.5	etemp	thigh
2025-11-28	12:25:54	32.531	32.5	etemp	thigh
2025-11-28	12:25:55	32.523	32.5	etemp	thigh
2025-11-28	12:25:56	32.539	32.5	etemp	thigh
2025-11-28	12:25:57	32.531	32.5	etemp	thigh
2025-11-28	12:25:58	32.523	32.5	etemp	thigh
2025-11-28	12:25:59	32.523	32.5	etemp	thigh
2025-11-28	12:55:00	39.672	39.7	etemp	chest
2025-11-28	12:55:01	39.688	39.7	etemp	chest
2025-11-28	12:55:02	39.68	39.7	etemp	chest
2025-11-28	12:55:03	39.68	39.7	etemp	chest
2025-11-28	12:55:04	39.68	39.7	etemp	chest
2025-11-28	12:55:05	39.688	39.7	etemp	chest
2025-11-28	12:55:06	39.68	39.7	etemp	chest
2025-11-28	12:55:07	39.68	39.7	etemp	chest
2025-11-28	12:55:08	39.672	39.7	etemp	chest
2025-11-28	12:55:09	39.688	39.7	etemp	chest
2025-11-28	12:55:10	39.68	39.7	etemp	chest
2025-11-28	12:55:11	39.68	39.7	etemp	chest
2025-11-28	12:55:12	39.68	39.7	etemp	chest
2025-11-28	12:55:13	39.672	39.7	etemp	chest
2025-11-28	12:55:14	39.688	39.7	etemp	chest
2025-11-28	12:55:15	39.664	39.7	etemp	chest
2025-11-28	12:55:16	39.672	39.7	etemp	chest
2025-11-28	12:55:17	39.672	39.7	etemp	chest
2025-11-28	12:55:18	39.688	39.7	etemp	chest
2025-11-28	12:55:19	39.695	39.7	etemp	chest
2025-11-28	12:55:20	39.688	39.7	etemp	chest
2025-11-28	12:55:21	39.68	39.7	etemp	chest
2025-11-28	12:55:22	39.672	39.7	etemp	chest
2025-11-28	12:55:23	39.664	39.7	etemp	chest
2025-11-28	12:55:24	39.672	39.7	etemp	chest
2025-11-28	12:55:25	39.664	39.7	etemp	chest
2025-11-28	12:55:26	39.68	39.7	etemp	chest
2025-11-28	12:55:27	39.672	39.7	etemp	chest
2025-11-28	12:55:28	39.672	39.7	etemp	chest
2025-11-28	12:55:29	39.672	39.7	etemp	chest
2025-11-28	12:55:30	39.672	39.7	etemp	chest
2025-11-28	12:55:31	39.672	39.7	etemp	chest
2025-11-28	12:55:32	39.664	39.7	etemp	chest
2025-11-28	12:55:33	39.68	39.7	etemp	chest
2025-11-28	12:55:34	39.68	39.7	etemp	chest
2025-11-28	12:55:35	39.656	39.7	etemp	chest
2025-11-28	12:55:36	39.68	39.7	etemp	chest
2025-11-28	12:55:37	39.672	39.7	etemp	chest
2025-11-28	12:55:38	39.672	39.7	etemp	chest
2025-11-28	12:55:39	39.68	39.7	etemp	chest
2025-11-28	12:55:40	39.664	39.7	etemp	chest
2025-11-28	12:55:41	39.68	39.7	etemp	chest
2025-11-28	12:55:42	39.672	39.7	etemp	chest
2025-11-28	12:55:43	39.68	39.7	etemp	chest
2025-11-28	12:55:44	39.68	39.7	etemp	chest
2025-11-28	12:55:45	39.68	39.7	etemp	chest
2025-11-28	12:55:46	39.664	39.7	etemp	chest
2025-11-28	12:55:47	39.68	39.7	etemp	chest
2025-11-28	12:55:48	39.672	39.7	etemp	chest
2025-11-28	12:55:49	39.656	39.7	etemp	chest
2025-11-28	12:55:50	39.672	39.7	etemp	chest
2025-11-28	12:55:51	39.68	39.7	etemp	chest
2025-11-28	12:55:52	39.68	39.7	etemp	chest
2025-11-28	12:55:53	39.672	39.7	etemp	chest
2025-11-28	12:55:54	39.672	39.7	etemp	chest
2025-11-28	12:55:55	39.68	39.7	etemp	chest
2025-11-28	12:55:56	39.68	39.7	etemp	chest
2025-11-28	12:55:57	39.672	39.7	etemp	chest
2025-11-28	12:55:58	39.68	39.7	etemp	chest
2025-11-28	12:55:59	39.688	39.7	etemp	chest
2025-11-28	12:55:00	39.641	39.7	etemp	arm
2025-11-28	12:55:01	39.656	39.7	etemp	arm
2025-11-28	12:55:02	39.648	39.7	etemp	arm
2025-11-28	12:55:03	39.648	39.7	etemp	arm
2025-11-28	12:55:04	39.656	39.7	etemp	arm
2025-11-28	12:55:05	39.648	39.7	etemp	arm
2025-11-28	12:55:06	39.656	39.7	etemp	arm
2025-11-28	12:55:07	39.641	39.7	etemp	arm
2025-11-28	12:55:08	39.664	39.7	etemp	arm
2025-11-28	12:55:09	39.656	39.7	etemp	arm
2025-11-28	12:55:10	39.656	39.7	etemp	arm
2025-11-28	12:55:11	39.648	39.7	etemp	arm
2025-11-28	12:55:12	39.656	39.7	etemp	arm
2025-11-28	12:55:13	39.656	39.7	etemp	arm
2025-11-28	12:55:14	39.648	39.7	etemp	arm
2025-11-28	12:55:15	39.641	39.7	etemp	arm
2025-11-28	12:55:16	39.656	39.7	etemp	arm
2025-11-28	12:55:17	39.648	39.7	etemp	arm
2025-11-28	12:55:18	39.648	39.7	etemp	arm
2025-11-28	12:55:19	39.641	39.7	etemp	arm
2025-11-28	12:55:20	39.648	39.7	etemp	arm
2025-11-28	12:55:21	39.648	39.7	etemp	arm
2025-11-28	12:55:22	39.648	39.7	etemp	arm
2025-11-28	12:55:23	39.664	39.7	etemp	arm
2025-11-28	12:55:24	39.648	39.7	etemp	arm
2025-11-28	12:55:25	39.641	39.7	etemp	arm
2025-11-28	12:55:26	39.664	39.7	etemp	arm
2025-11-28	12:55:27	39.656	39.7	etemp	arm
2025-11-28	12:55:28	39.656	39.7	etemp	arm
2025-11-28	12:55:29	39.656	39.7	etemp	arm
2025-11-28	12:55:30	39.656	39.7	etemp	arm
2025-11-28	12:55:31	39.656	39.7	etemp	arm
2025-11-28	12:55:32	39.656	39.7	etemp	arm
2025-11-28	12:55:33	39.648	39.7	etemp	arm
2025-11-28	12:55:34	39.648	39.7	etemp	arm
2025-11-28	12:55:35	39.656	39.7	etemp	arm
2025-11-28	12:55:36	39.641	39.7	etemp	arm
2025-11-28	12:55:37	39.641	39.7	etemp	arm
2025-11-28	12:55:38	39.641	39.7	etemp	arm
2025-11-28	12:55:39	39.648	39.7	etemp	arm
2025-11-28	12:55:40	39.656	39.7	etemp	arm
2025-11-28	12:55:41	39.648	39.7	etemp	arm
2025-11-28	12:55:42	39.656	39.7	etemp	arm
2025-11-28	12:55:43	39.656	39.7	etemp	arm
2025-11-28	12:55:44	39.648	39.7	etemp	arm
2025-11-28	12:55:45	39.656	39.7	etemp	arm
2025-11-28	12:55:46	39.641	39.7	etemp	arm
2025-11-28	12:55:47	39.656	39.7	etemp	arm
2025-11-28	12:55:48	39.648	39.7	etemp	arm
2025-11-28	12:55:49	39.648	39.7	etemp	arm
2025-11-28	12:55:50	39.648	39.7	etemp	arm
2025-11-28	12:55:51	39.656	39.7	etemp	arm
2025-11-28	12:55:52	39.656	39.7	etemp	arm
2025-11-28	12:55:53	39.656	39.7	etemp	arm
2025-11-28	12:55:54	39.656	39.7	etemp	arm
2025-11-28	12:55:55	39.648	39.7	etemp	arm
2025-11-28	12:55:56	39.656	39.7	etemp	arm
2025-11-28	12:55:57	39.656	39.7	etemp	arm
2025-11-28	12:55:58	39.656	39.7	etemp	arm
2025-11-28	12:55:59	39.648	39.7	etemp	arm
2025-11-28	12:55:00	39.695	39.7	etemp	calf
2025-11-28	12:55:01	39.703	39.7	etemp	calf
2025-11-28	12:55:02	39.695	39.7	etemp	calf
2025-11-28	12:55:03	39.688	39.7	etemp	calf
2025-11-28	12:55:04	39.688	39.7	etemp	calf
2025-11-28	12:55:05	39.68	39.7	etemp	calf
2025-11-28	12:55:06	39.68	39.7	etemp	calf
2025-11-28	12:55:07	39.688	39.7	etemp	calf
2025-11-28	12:55:08	39.703	39.7	etemp	calf
2025-11-28	12:55:09	39.688	39.7	etemp	calf
2025-11-28	12:55:10	39.688	39.7	etemp	calf
2025-11-28	12:55:11	39.695	39.7	etemp	calf
2025-11-28	12:55:12	39.695	39.7	etemp	calf
2025-11-28	12:55:13	39.688	39.7	etemp	calf
2025-11-28	12:55:14	39.703	39.7	etemp	calf
2025-11-28	12:55:15	39.695	39.7	etemp	calf
2025-11-28	12:55:16	39.703	39.7	etemp	calf
2025-11-28	12:55:17	39.703	39.7	etemp	calf
2025-11-28	12:55:18	39.695	39.7	etemp	calf
2025-11-28	12:55:19	39.695	39.7	etemp	calf
2025-11-28	12:55:20	39.688	39.7	etemp	calf
2025-11-28	12:55:21	39.688	39.7	etemp	calf
2025-11-28	12:55:22	39.688	39.7	etemp	calf
2025-11-28	12:55:23	39.688	39.7	etemp	calf
2025-11-28	12:55:24	39.703	39.7	etemp	calf
2025-11-28	12:55:25	39.688	39.7	etemp	calf
2025-11-28	12:55:26	39.688	39.7	etemp	calf
2025-11-28	12:55:27	39.688	39.7	etemp	calf
2025-11-28	12:55:28	39.688	39.7	etemp	calf
2025-11-28	12:55:29	39.688	39.7	etemp	calf
2025-11-28	12:55:30	39.688	39.7	etemp	calf
2025-11-28	12:55:31	39.688	39.7	etemp	calf
2025-11-28	12:55:32	39.68	39.7	etemp	calf
2025-11-28	12:55:33	39.68	39.7	etemp	calf
2025-11-28	12:55:34	39.688	39.7	etemp	calf
2025-11-28	12:55:35	39.695	39.7	etemp	calf
2025-11-28	12:55:36	39.703	39.7	etemp	calf
2025-11-28	12:55:37	39.695	39.7	etemp	calf
2025-11-28	12:55:38	39.68	39.7	etemp	calf
2025-11-28	12:55:39	39.711	39.7	etemp	calf
2025-11-28	12:55:40	39.695	39.7	etemp	calf
2025-11-28	12:55:41	39.688	39.7	etemp	calf
2025-11-28	12:55:42	39.688	39.7	etemp	calf
2025-11-28	12:55:43	39.688	39.7	etemp	calf
2025-11-28	12:55:44	39.695	39.7	etemp	calf
2025-11-28	12:55:45	39.672	39.7	etemp	calf
2025-11-28	12:55:46	39.68	39.7	etemp	calf
2025-11-28	12:55:47	39.688	39.7	etemp	calf
2025-11-28	12:55:48	39.68	39.7	etemp	calf
2025-11-28	12:55:49	39.695	39.7	etemp	calf
2025-11-28	12:55:50	39.695	39.7	etemp	calf
2025-11-28	12:55:51	39.695	39.7	etemp	calf
2025-11-28	12:55:52	39.68	39.7	etemp	calf
2025-11-28	12:55:53	39.695	39.7	etemp	calf
2025-11-28	12:55:54	39.688	39.7	etemp	calf
2025-11-28	12:55:55	39.68	39.7	etemp	calf
2025-11-28	12:55:56	39.672	39.7	etemp	calf
2025-11-28	12:55:57	39.68	39.7	etemp	calf
2025-11-28	12:55:58	39.68	39.7	etemp	calf
2025-11-28	12:55:59	39.68	39.7	etemp	calf
2025-11-28	12:55:00	39.664	39.7	etemp	thigh
2025-11-28	12:55:01	39.68	39.7	etemp	thigh
2025-11-28	12:55:02	39.68	39.7	etemp	thigh
2025-11-28	12:55:03	39.68	39.7	etemp	thigh
2025-11-28	12:55:04	39.664	39.7	etemp	thigh
2025-11-28	12:55:05	39.68	39.7	etemp	thigh
2025-11-28	12:55:06	39.68	39.7	etemp	thigh
2025-11-28	12:55:07	39.672	39.7	etemp	thigh
2025-11-28	12:55:08	39.672	39.7	etemp	thigh
2025-11-28	12:55:09	39.664	39.7	etemp	thigh
2025-11-28	12:55:10	39.672	39.7	etemp	thigh
2025-11-28	12:55:11	39.68	39.7	etemp	thigh
2025-11-28	12:55:12	39.68	39.7	etemp	thigh
2025-11-28	12:55:13	39.672	39.7	etemp	thigh
2025-11-28	12:55:14	39.672	39.7	etemp	thigh
2025-11-28	12:55:15	39.664	39.7	etemp	thigh
2025-11-28	12:55:16	39.68	39.7	etemp	thigh
2025-11-28	12:55:17	39.68	39.7	etemp	thigh
2025-11-28	12:55:18	39.68	39.7	etemp	thigh
2025-11-28	12:55:19	39.664	39.7	etemp	thigh
2025-11-28	12:55:20	39.672	39.7	etemp	thigh
2025-11-28	12:55:21	39.68	39.7	etemp	thigh
2025-11-28	12:55:22	39.68	39.7	etemp	thigh
2025-11-28	12:55:23	39.68	39.7	etemp	thigh
2025-11-28	12:55:24	39.672	39.7	etemp	thigh
2025-11-28	12:55:25	39.672	39.7	etemp	thigh
2025-11-28	12:55:26	39.672	39.7	etemp	thigh
2025-11-28	12:55:27	39.664	39.7	etemp	thigh
2025-11-28	12:55:28	39.664	39.7	etemp	thigh
2025-11-28	12:55:29	39.672	39.7	etemp	thigh
2025-11-28	12:55:30	39.672	39.7	etemp	thigh
2025-11-28	12:55:31	39.68	39.7	etemp	thigh
2025-11-28	12:55:32	39.664	39.7	etemp	thigh
2025-11-28	12:55:33	39.68	39.7	etemp	thigh
2025-11-28	12:55:34	39.68	39.7	etemp	thigh
2025-11-28	12:55:35	39.672	39.7	etemp	thigh
2025-11-28	12:55:36	39.672	39.7	etemp	thigh
2025-11-28	12:55:37	39.672	39.7	etemp	thigh
2025-11-28	12:55:38	39.68	39.7	etemp	thigh
2025-11-28	12:55:39	39.664	39.7	etemp	thigh
2025-11-28	12:55:40	39.672	39.7	etemp	thigh
2025-11-28	12:55:41	39.68	39.7	etemp	thigh
2025-11-28	12:55:42	39.664	39.7	etemp	thigh
2025-11-28	12:55:43	39.68	39.7	etemp	thigh
2025-11-28	12:55:44	39.664	39.7	etemp	thigh
2025-11-28	12:55:45	39.656	39.7	etemp	thigh
2025-11-28	12:55:46	39.664	39.7	etemp	thigh
2025-11-28	12:55:47	39.664	39.7	etemp	thigh
2025-11-28	12:55:48	39.656	39.7	etemp	thigh
2025-11-28	12:55:49	39.68	39.7	etemp	thigh
2025-11-28	12:55:50	39.664	39.7	etemp	thigh
2025-11-28	12:55:51	39.672	39.7	etemp	thigh
2025-11-28	12:55:52	39.672	39.7	etemp	thigh
2025-11-28	12:55:53	39.68	39.7	etemp	thigh
2025-11-28	12:55:54	39.672	39.7	etemp	thigh
2025-11-28	12:55:55	39.664	39.7	etemp	thigh
2025-11-28	12:55:56	39.656	39.7	etemp	thigh
2025-11-28	12:55:57	39.672	39.7	etemp	thigh
2025-11-28	12:55:58	39.664	39.7	etemp	thigh
2025-11-28	12:55:59	39.664	39.7	etemp	thigh
2025-11-28	11:55:00	24.743	24.8	physitemp	chest
2025-11-28	11:55:01	24.713	24.8	physitemp	chest
2025-11-28	11:55:02	24.713	24.8	physitemp	chest
2025-11-28	11:55:03	24.698	24.8	physitemp	chest
2025-11-28	11:55:04	24.749	24.8	physitemp	chest
2025-11-28	11:55:05	24.727	24.8	physitemp	chest
2025-11-28	11:55:06	24.742	24.8	physitemp	chest
2025-11-28	11:55:07	24.698	24.8	physitemp	chest
2025-11-28	11:55:08	24.764	24.8	physitemp	chest
2025-11-28	11:55:09	24.698	24.8	physitemp	chest
2025-11-28	11:55:10	24.727	24.8	physitemp	chest
2025-11-28	11:55:11	24.719	24.8	physitemp	chest
2025-11-28	11:55:12	24.756	24.8	physitemp	chest
2025-11-28	11:55:13	24.712	24.8	physitemp	chest
2025-11-28	11:55:14	24.727	24.8	physitemp	chest
2025-11-28	11:55:15	24.742	24.8	physitemp	chest
2025-11-28	11:55:16	24.763	24.8	physitemp	chest
2025-11-28	11:55:17	24.719	24.8	physitemp	chest
2025-11-28	11:55:18	24.712	24.8	physitemp	chest
2025-11-28	11:55:19	24.756	24.8	physitemp	chest
2025-11-28	11:55:20	24.741	24.8	physitemp	chest
2025-11-28	11:55:21	24.755	24.8	physitemp	chest
2025-11-28	11:55:22	24.719	24.8	physitemp	chest
2025-11-28	11:55:23	24.748	24.8	physitemp	chest
2025-11-28	11:55:24	24.755	24.8	physitemp	chest
2025-11-28	11:55:25	24.726	24.8	physitemp	chest
2025-11-28	11:55:26	24.711	24.8	physitemp	chest
2025-11-28	11:55:27	24.682	24.8	physitemp	chest
2025-11-28	11:55:28	24.711	24.8	physitemp	chest
2025-11-28	11:55:29	24.711	24.8	physitemp	chest
2025-11-28	11:55:30	24.748	24.8	physitemp	chest
2025-11-28	11:55:31	24.703	24.8	physitemp	chest
2025-11-28	11:55:32	24.733	24.8	physitemp	chest
2025-11-28	11:55:33	24.747	24.8	physitemp	chest
2025-11-28	11:55:34	24.733	24.8	physitemp	chest
2025-11-28	11:55:35	24.718	24.8	physitemp	chest
2025-11-28	11:55:36	24.747	24.8	physitemp	chest
2025-11-28	11:55:37	24.739	24.8	physitemp	chest
2025-11-28	11:55:38	24.717	24.8	physitemp	chest
2025-11-28	11:55:39	24.732	24.8	physitemp	chest
2025-11-28	11:55:40	24.739	24.8	physitemp	chest
2025-11-28	11:55:41	24.739	24.8	physitemp	chest
2025-11-28	11:55:42	24.658	24.8	physitemp	chest
2025-11-28	11:55:43	24.732	24.8	physitemp	chest
2025-11-28	11:55:44	24.732	24.8	physitemp	chest
2025-11-28	11:55:45	24.717	24.8	physitemp	chest
2025-11-28	11:55:46	24.768	24.8	physitemp	chest
2025-11-28	11:55:47	24.731	24.8	physitemp	chest
2025-11-28	11:55:48	24.702	24.8	physitemp	chest
2025-11-28	11:55:49	24.724	24.8	physitemp	chest
2025-11-28	11:55:50	24.731	24.8	physitemp	chest
2025-11-28	11:55:51	24.753	24.8	physitemp	chest
2025-11-28	11:55:52	24.702	24.8	physitemp	chest
2025-11-28	11:55:53	24.723	24.8	physitemp	chest
2025-11-28	11:55:54	24.68	24.8	physitemp	chest
2025-11-28	11:55:55	24.694	24.8	physitemp	chest
2025-11-28	11:55:56	24.723	24.8	physitemp	chest
2025-11-28	11:55:57	24.73	24.8	physitemp	chest
2025-11-28	11:55:58	24.701	24.8	physitemp	chest
2025-11-28	11:55:59	24.73	24.8	physitemp	chest
2025-11-28	11:55:00	24.733	24.8	physitemp	arm
2025-11-28	11:55:01	24.711	24.8	physitemp	arm
2025-11-28	11:55:02	24.733	24.8	physitemp	arm
2025-11-28	11:55:03	24.704	24.8	physitemp	arm
2025-11-28	11:55:04	24.674	24.8	physitemp	arm
2025-11-28	11:55:05	24.696	24.8	physitemp	arm
2025-11-28	11:55:06	24.747	24.8	physitemp	arm
2025-11-28	11:55:07	24.726	24.8	physitemp	arm
2025-11-28	11:55:08	24.711	24.8	physitemp	arm
2025-11-28	11:55:09	24.718	24.8	physitemp	arm
2025-11-28	11:55:10	24.732	24.8	physitemp	arm
2025-11-28	11:55:11	24.739	24.8	physitemp	arm
2025-11-28	11:55:12	24.725	24.8	physitemp	arm
2025-11-28	11:55:13	24.71	24.8	physitemp	arm
2025-11-28	11:55:14	24.695	24.8	physitemp	arm
2025-11-28	11:55:15	24.725	24.8	physitemp	arm
2025-11-28	11:55:16	24.666	24.8	physitemp	arm
2025-11-28	11:55:17	24.695	24.8	physitemp	arm
2025-11-28	11:55:18	24.724	24.8	physitemp	arm
2025-11-28	11:55:19	24.717	24.8	physitemp	arm
2025-11-28	11:55:20	24.688	24.8	physitemp	arm
2025-11-28	11:55:21	24.739	24.8	physitemp	arm
2025-11-28	11:55:22	24.724	24.8	physitemp	arm
2025-11-28	11:55:23	24.724	24.8	physitemp	arm
2025-11-28	11:55:24	24.731	24.8	physitemp	arm
2025-11-28	11:55:25	24.739	24.8	physitemp	arm
2025-11-28	11:55:26	24.724	24.8	physitemp	arm
2025-11-28	11:55:27	24.709	24.8	physitemp	arm
2025-11-28	11:55:28	24.738	24.8	physitemp	arm
2025-11-28	11:55:29	24.694	24.8	physitemp	arm
2025-11-28	11:55:30	24.746	24.8	physitemp	arm
2025-11-28	11:55:31	24.701	24.8	physitemp	arm
2025-11-28	11:55:32	24.701	24.8	physitemp	arm
2025-11-28	11:55:33	24.709	24.8	physitemp	arm
2025-11-28	11:55:34	24.723	24.8	physitemp	arm
2025-11-28	11:55:35	24.701	24.8	physitemp	arm
2025-11-28	11:55:36	24.723	24.8	physitemp	arm
2025-11-28	11:55:37	24.745	24.8	physitemp	arm
2025-11-28	11:55:38	24.73	24.8	physitemp	arm
2025-11-28	11:55:39	24.752	24.8	physitemp	arm
2025-11-28	11:55:40	24.715	24.8	physitemp	arm
2025-11-28	11:55:41	24.715	24.8	physitemp	arm
2025-11-28	11:55:42	24.737	24.8	physitemp	arm
2025-11-28	11:55:43	24.744	24.8	physitemp	arm
2025-11-28	11:55:44	24.722	24.8	physitemp	arm
2025-11-28	11:55:45	24.766	24.8	physitemp	arm
2025-11-28	11:55:46	24.744	24.8	physitemp	arm
2025-11-28	11:55:47	24.722	24.8	physitemp	arm
2025-11-28	11:55:48	24.744	24.8	physitemp	arm
2025-11-28	11:55:49	24.722	24.8	physitemp	arm
2025-11-28	11:55:50	24.707	24.8	physitemp	arm
2025-11-28	11:55:51	24.707	24.8	physitemp	arm
2025-11-28	11:55:52	24.736	24.8	physitemp	arm
2025-11-28	11:55:53	24.699	24.8	physitemp	arm
2025-11-28	11:55:54	24.685	24.8	physitemp	arm
2025-11-28	11:55:55	24.743	24.8	physitemp	arm
2025-11-28	11:55:56	24.736	24.8	physitemp	arm
2025-11-28	11:55:57	24.714	24.8	physitemp	arm
2025-11-28	11:55:58	24.684	24.8	physitemp	arm
2025-11-28	11:55:59	24.758	24.8	physitemp	arm
2025-11-28	11:55:00	24.74	24.8	physitemp	calf
2025-11-28	11:55:01	24.747	24.8	physitemp	calf
2025-11-28	11:55:02	24.762	24.8	physitemp	calf
2025-11-28	11:55:03	24.732	24.8	physitemp	calf
2025-11-28	11:55:04	24.746	24.8	physitemp	calf
2025-11-28	11:55:05	24.732	24.8	physitemp	calf
2025-11-28	11:55:06	24.725	24.8	physitemp	calf
2025-11-28	11:55:07	24.718	24.8	physitemp	calf
2025-11-28	11:55:08	24.761	24.8	physitemp	calf
2025-11-28	11:55:09	24.702	24.8	physitemp	calf
2025-11-28	11:55:10	24.732	24.8	physitemp	calf
2025-11-28	11:55:11	24.665	24.8	physitemp	calf
2025-11-28	11:55:12	24.702	24.8	physitemp	calf
2025-11-28	11:55:13	24.746	24.8	physitemp	calf
2025-11-28	11:55:14	24.746	24.8	physitemp	calf
2025-11-28	11:55:15	24.724	24.8	physitemp	calf
2025-11-28	11:55:16	24.761	24.8	physitemp	calf
2025-11-28	11:55:17	24.746	24.8	physitemp	calf
2025-11-28	11:55:18	24.724	24.8	physitemp	calf
2025-11-28	11:55:19	24.731	24.8	physitemp	calf
2025-11-28	11:55:20	24.716	24.8	physitemp	calf
2025-11-28	11:55:21	24.738	24.8	physitemp	calf
2025-11-28	11:55:22	24.76	24.8	physitemp	calf
2025-11-28	11:55:23	24.731	24.8	physitemp	calf
2025-11-28	11:55:24	24.701	24.8	physitemp	calf
2025-11-28	11:55:25	24.745	24.8	physitemp	calf
2025-11-28	11:55:26	24.753	24.8	physitemp	calf
2025-11-28	11:55:27	24.76	24.8	physitemp	calf
2025-11-28	11:55:28	24.723	24.8	physitemp	calf
2025-11-28	11:55:29	24.759	24.8	physitemp	calf
2025-11-28	11:55:30	24.738	24.8	physitemp	calf
2025-11-28	11:55:31	24.73	24.8	physitemp	calf
2025-11-28	11:55:32	24.73	24.8	physitemp	calf
2025-11-28	11:55:33	24.759	24.8	physitemp	calf
2025-11-28	11:55:34	24.759	24.8	physitemp	calf
2025-11-28	11:55:35	24.722	24.8	physitemp	calf
2025-11-28	11:55:36	24.7	24.8	physitemp	calf
2025-11-28	11:55:37	24.744	24.8	physitemp	calf
2025-11-28	11:55:38	24.736	24.8	physitemp	calf
2025-11-28	11:55:39	24.737	24.8	physitemp	calf
2025-11-28	11:55:40	24.715	24.8	physitemp	calf
2025-11-28	11:55:41	24.737	24.8	physitemp	calf
2025-11-28	11:55:42	24.743	24.8	physitemp	calf
2025-11-28	11:55:43	24.707	24.8	physitemp	calf
2025-11-28	11:55:44	24.692	24.8	physitemp	calf
2025-11-28	11:55:45	24.721	24.8	physitemp	calf
2025-11-28	11:55:46	24.736	24.8	physitemp	calf
2025-11-28	11:55:47	24.75	24.8	physitemp	calf
2025-11-28	11:55:48	24.743	24.8	physitemp	calf
2025-11-28	11:55:49	24.765	24.8	physitemp	calf
2025-11-28	11:55:50	24.706	24.8	physitemp	calf
2025-11-28	11:55:51	24.75	24.8	physitemp	calf
2025-11-28	11:55:52	24.75	24.8	physitemp	calf
2025-11-28	11:55:53	24.787	24.8	physitemp	calf
2025-11-28	11:55:54	24.706	24.8	physitemp	calf
2025-11-28	11:55:55	24.691	24.8	physitemp	calf
2025-11-28	11:55:56	24.742	24.8	physitemp	calf
2025-11-28	11:55:57	24.713	24.8	physitemp	calf
2025-11-28	11:55:58	24.728	24.8	physitemp	calf
2025-11-28	11:55:59	24.691	24.8	physitemp	calf
2025-11-28	11:55:00	24.703	24.8	physitemp	thigh
2025-11-28	11:55:01	24.674	24.8	physitemp	thigh
2025-11-28	11:55:02	24.674	24.8	physitemp	thigh
2025-11-28	11:55:03	24.688	24.8	physitemp	thigh
2025-11-28	11:55:04	24.695	24.8	physitemp	thigh
2025-11-28	11:55:05	24.688	24.8	physitemp	thigh
2025-11-28	11:55:06	24.71	24.8	physitemp	thigh
2025-11-28	11:55:07	24.732	24.8	physitemp	thigh
2025-11-28	11:55:08	24.651	24.8	physitemp	thigh
2025-11-28	11:55:09	24.71	24.8	physitemp	thigh
2025-11-28	11:55:10	24.673	24.8	physitemp	thigh
2025-11-28	11:55:11	24.702	24.8	physitemp	thigh
2025-11-28	11:55:12	24.688	24.8	physitemp	thigh
2025-11-28	11:55:13	24.702	24.8	physitemp	thigh
2025-11-28	11:55:14	24.702	24.8	physitemp	thigh
2025-11-28	11:55:15	24.717	24.8	physitemp	thigh
2025-11-28	11:55:16	24.702	24.8	physitemp	thigh
2025-11-28	11:55:17	24.695	24.8	physitemp	thigh
2025-11-28	11:55:18	24.702	24.8	physitemp	thigh
2025-11-28	11:55:19	24.724	24.8	physitemp	thigh
2025-11-28	11:55:20	24.724	24.8	physitemp	thigh
2025-11-28	11:55:21	24.716	24.8	physitemp	thigh
2025-11-28	11:55:22	24.731	24.8	physitemp	thigh
2025-11-28	11:55:23	24.738	24.8	physitemp	thigh
2025-11-28	11:55:24	24.701	24.8	physitemp	thigh
2025-11-28	11:55:25	24.701	24.8	physitemp	thigh
2025-11-28	11:55:26	24.723	24.8	physitemp	thigh
2025-11-28	11:55:27	24.73	24.8	physitemp	thigh
2025-11-28	11:55:28	24.738	24.8	physitemp	thigh
2025-11-28	11:55:29	24.701	24.8	physitemp	thigh
2025-11-28	11:55:30	24.716	24.8	physitemp	thigh
2025-11-28	11:55:31	24.73	24.8	physitemp	thigh
2025-11-28	11:55:32	24.715	24.8	physitemp	thigh
2025-11-28	11:55:33	24.723	24.8	physitemp	thigh
2025-11-28	11:55:34	24.737	24.8	physitemp	thigh
2025-11-28	11:55:35	24.708	24.8	physitemp	thigh
2025-11-28	11:55:36	24.737	24.8	physitemp	thigh
2025-11-28	11:55:37	24.715	24.8	physitemp	thigh
2025-11-28	11:55:38	24.67	24.8	physitemp	thigh
2025-11-28	11:55:39	24.678	24.8	physitemp	thigh
2025-11-28	11:55:40	24.722	24.8	physitemp	thigh
2025-11-28	11:55:41	24.671	24.8	physitemp	thigh
2025-11-28	11:55:42	24.714	24.8	physitemp	thigh
2025-11-28	11:55:43	24.766	24.8	physitemp	thigh
2025-11-28	11:55:44	24.736	24.8	physitemp	thigh
2025-11-28	11:55:45	24.677	24.8	physitemp	thigh
2025-11-28	11:55:46	24.721	24.8	physitemp	thigh
2025-11-28	11:55:47	24.706	24.8	physitemp	thigh
2025-11-28	11:55:48	24.721	24.8	physitemp	thigh
2025-11-28	11:55:49	24.655	24.8	physitemp	thigh
2025-11-28	11:55:50	24.692	24.8	physitemp	thigh
2025-11-28	11:55:51	24.706	24.8	physitemp	thigh
2025-11-28	11:55:52	24.721	24.8	physitemp	thigh
2025-11-28	11:55:53	24.757	24.8	physitemp	thigh
2025-11-28	11:55:54	24.721	24.8	physitemp	thigh
2025-11-28	11:55:55	24.706	24.8	physitemp	thigh
2025-11-28	11:55:56	24.691	24.8	physitemp	thigh
2025-11-28	11:55:57	24.713	24.8	physitemp	thigh
2025-11-28	11:55:58	24.735	24.8	physitemp	thigh
2025-11-28	11:55:59	24.735	24.8	physitemp	thigh
2025-11-28	12:25:00	32.499	32.5	physitemp	chest
2025-11-28	12:25:01	32.535	32.5	physitemp	chest
2025-11-28	12:25:02	32.557	32.5	physitemp	chest
2025-11-28	12:25:03	32.513	32.5	physitemp	chest
2025-11-28	12:25:04	32.521	32.5	physitemp	chest
2025-11-28	12:25:05	32.536	32.5	physitemp	chest
2025-11-28	12:25:06	32.528	32.5	physitemp	chest
2025-11-28	12:25:07	32.5	32.5	physitemp	chest
2025-11-28	12:25:08	32.522	32.5	physitemp	chest
2025-11-28	12:25:09	32.572	32.5	physitemp	chest
2025-11-28	12:25:10	32.558	32.5	physitemp	chest
2025-11-28	12:25:11	32.559	32.5	physitemp	chest
2025-11-28	12:25:12	32.551	32.5	physitemp	chest
2025-11-28	12:25:13	32.538	32.5	physitemp	chest
2025-11-28	12:25:14	32.523	32.5	physitemp	chest
2025-11-28	12:25:15	32.538	32.5	physitemp	chest
2025-11-28	12:25:16	32.524	32.5	physitemp	chest
2025-11-28	12:25:17	32.509	32.5	physitemp	chest
2025-11-28	12:25:18	32.531	32.5	physitemp	chest
2025-11-28	12:25:19	32.539	32.5	physitemp	chest
2025-11-28	12:25:20	32.489	32.5	physitemp	chest
2025-11-28	12:25:21	32.56	32.5	physitemp	chest
2025-11-28	12:25:22	32.554	32.5	physitemp	chest
2025-11-28	12:25:23	32.532	32.5	physitemp	chest
2025-11-28	12:25:24	32.525	32.5	physitemp	chest
2025-11-28	12:25:25	32.533	32.5	physitemp	chest
2025-11-28	12:25:26	32.504	32.5	physitemp	chest
2025-11-28	12:25:27	32.554	32.5	physitemp	chest
2025-11-28	12:25:28	32.547	32.5	physitemp	chest
2025-11-28	12:25:29	32.577	32.5	physitemp	chest
2025-11-28	12:25:30	32.541	32.5	physitemp	chest
2025-11-28	12:25:31	32.512	32.5	physitemp	chest
2025-11-28	12:25:32	32.526	32.5	physitemp	chest
2025-11-28	12:25:33	32.556	32.5	physitemp	chest
2025-11-28	12:25:34	32.577	32.5	physitemp	chest
2025-11-28	12:25:35	32.535	32.5	physitemp	chest
2025-11-28	12:25:36	32.578	32.5	physitemp	chest
2025-11-28	12:25:37	32.528	32.5	physitemp	chest
2025-11-28	12:25:38	32.535	32.5	physitemp	chest
2025-11-28	12:25:39	32.513	32.5	physitemp	chest
2025-11-28	12:25:40	32.542	32.5	physitemp	chest
2025-11-28	12:25:41	32.514	32.5	physitemp	chest
2025-11-28	12:25:42	32.542	32.5	physitemp	chest
2025-11-28	12:25:43	32.521	32.5	physitemp	chest
2025-11-28	12:25:44	32.543	32.5	physitemp	chest
2025-11-28	12:25:45	32.593	32.5	physitemp	chest
2025-11-28	12:25:46	32.558	32.5	physitemp	chest
2025-11-28	12:25:47	32.529	32.5	physitemp	chest
2025-11-28	12:25:48	32.522	32.5	physitemp	chest
2025-11-28	12:25:49	32.536	32.5	physitemp	chest
2025-11-28	12:25:50	32.515	32.5	physitemp	chest
2025-11-28	12:25:51	32.58	32.5	physitemp	chest
2025-11-28	12:25:52	32.573	32.5	physitemp	chest
2025-11-28	12:25:53	32.537	32.5	physitemp	chest
2025-11-28	12:25:54	32.573	32.5	physitemp	chest
2025-11-28	12:25:55	32.545	32.5	physitemp	chest
2025-11-28	12:25:56	32.545	32.5	physitemp	chest
2025-11-28	12:25:57	32.559	32.5	physitemp	chest
2025-11-28	12:25:58	32.566	32.5	physitemp	chest
2025-11-28	12:25:59	32.545	32.5	physitemp	chest
2025-11-28	12:25:00	32.482	32.5	physitemp	arm
2025-11-28	12:25:01	32.497	32.5	physitemp	arm
2025-11-28	12:25:02	32.527	32.5	physitemp	arm
2025-11-28	12:25:03	32.526	32.5	physitemp	arm
2025-11-28	12:25:04	32.527	32.5	physitemp	arm
2025-11-28	12:25:05	32.448	32.5	physitemp	arm
2025-11-28	12:25:06	32.498	32.5	physitemp	arm
2025-11-28	12:25:07	32.498	32.5	physitemp	arm
2025-11-28	12:25:08	32.528	32.5	physitemp	arm
2025-11-28	12:25:09	32.528	32.5	physitemp	arm
2025-11-28	12:25:10	32.535	32.5	physitemp	arm
2025-11-28	12:25:11	32.535	32.5	physitemp	arm
2025-11-28	12:25:12	32.521	32.5	physitemp	arm
2025-11-28	12:25:13	32.485	32.5	physitemp	arm
2025-11-28	12:25:14	32.492	32.5	physitemp	arm
2025-11-28	12:25:15	32.493	32.5	physitemp	arm
2025-11-28	12:25:16	32.515	32.5	physitemp	arm
2025-11-28	12:25:17	32.522	32.5	physitemp	arm
2025-11-28	12:25:18	32.501	32.5	physitemp	arm
2025-11-28	12:25:19	32.544	32.5	physitemp	arm
2025-11-28	12:25:20	32.509	32.5	physitemp	arm
2025-11-28	12:25:21	32.508	32.5	physitemp	arm
2025-11-28	12:25:22	32.538	32.5	physitemp	arm
2025-11-28	12:25:23	32.53	32.5	physitemp	arm
2025-11-28	12:25:24	32.545	32.5	physitemp	arm
2025-11-28	12:25:25	32.502	32.5	physitemp	arm
2025-11-28	12:25:26	32.546	32.5	physitemp	arm
2025-11-28	12:25:27	32.546	32.5	physitemp	arm
2025-11-28	12:25:28	32.495	32.5	physitemp	arm
2025-11-28	12:25:29	32.51	32.5	physitemp	arm
2025-11-28	12:25:30	32.546	32.5	physitemp	arm
2025-11-28	12:25:31	32.503	32.5	physitemp	arm
2025-11-28	12:25:32	32.539	32.5	physitemp	arm
2025-11-28	12:25:33	32.518	32.5	physitemp	arm
2025-11-28	12:25:34	32.533	32.5	physitemp	arm
2025-11-28	12:25:35	32.504	32.5	physitemp	arm
2025-11-28	12:25:36	32.518	32.5	physitemp	arm
2025-11-28	12:25:37	32.548	32.5	physitemp	arm
2025-11-28	12:25:38	32.504	32.5	physitemp	arm
2025-11-28	12:25:39	32.519	32.5	physitemp	arm
2025-11-28	12:25:40	32.505	32.5	physitemp	arm
2025-11-28	12:25:41	32.519	32.5	physitemp	arm
2025-11-28	12:25:42	32.512	32.5	physitemp	arm
2025-11-28	12:25:43	32.548	32.5	physitemp	arm
2025-11-28	12:25:44	32.505	32.5	physitemp	arm
2025-11-28	12:25:45	32.52	32.5	physitemp	arm
2025-11-28	12:25:46	32.506	32.5	physitemp	arm
2025-11-28	12:25:47	32.52	32.5	physitemp	arm
2025-11-28	12:25:48	32.499	32.5	physitemp	arm
2025-11-28	12:25:49	32.549	32.5	physitemp	arm
2025-11-28	12:25:50	32.492	32.5	physitemp	arm
2025-11-28	12:25:51	32.542	32.5	physitemp	arm
2025-11-28	12:25:52	32.542	32.5	physitemp	arm
2025-11-28	12:25:53	32.543	32.5	physitemp	arm
2025-11-28	12:25:54	32.542	32.5	physitemp	arm
2025-11-28	12:25:55	32.529	32.5	physitemp	arm
2025-11-28	12:25:56	32.507	32.5	physitemp	arm
2025-11-28	12:25:57	32.543	32.5	physitemp	arm
2025-11-28	12:25:58	32.557	32.5	physitemp	arm
2025-11-28	12:25:59	32.514	32.5	physitemp	arm
2025-11-28	12:25:00	32.519	32.5	physitemp	calf
2025-11-28	12:25:01	32.512	32.5	physitemp	calf
2025-11-28	12:25:02	32.52	32.5	physitemp	calf
2025-11-28	12:25:03	32.505	32.5	physitemp	calf
2025-11-28	12:25:04	32.527	32.5	physitemp	calf
2025-11-28	12:25:05	32.528	32.5	physitemp	calf
2025-11-28	12:25:06	32.47	32.5	physitemp	calf
2025-11-28	12:25:07	32.528	32.5	physitemp	calf
2025-11-28	12:25:08	32.521	32.5	physitemp	calf
2025-11-28	12:25:09	32.543	32.5	physitemp	calf
2025-11-28	12:25:10	32.543	32.5	physitemp	calf
2025-11-28	12:25:11	32.486	32.5	physitemp	calf
2025-11-28	12:25:12	32.514	32.5	physitemp	calf
2025-11-28	12:25:13	32.529	32.5	physitemp	calf
2025-11-28	12:25:14	32.544	32.5	physitemp	calf
2025-11-28	12:25:15	32.523	32.5	physitemp	calf
2025-11-28	12:25:16	32.545	32.5	physitemp	calf
2025-11-28	12:25:17	32.544	32.5	physitemp	calf
2025-11-28	12:25:18	32.566	32.5	physitemp	calf
2025-11-28	12:25:19	32.516	32.5	physitemp	calf
2025-11-28	12:25:20	32.495	32.5	physitemp	calf
2025-11-28	12:25:21	32.552	32.5	physitemp	calf
2025-11-28	12:25:22	32.452	32.5	physitemp	calf
2025-11-28	12:25:23	32.531	32.5	physitemp	calf
2025-11-28	12:25:24	32.51	32.5	physitemp	calf
2025-11-28	12:25:25	32.51	32.5	physitemp	calf
2025-11-28	12:25:26	32.539	32.5	physitemp	calf
2025-11-28	12:25:27	32.532	32.5	physitemp	calf
2025-11-28	12:25:28	32.525	32.5	physitemp	calf
2025-11-28	12:25:29	32.554	32.5	physitemp	calf
2025-11-28	12:25:30	32.554	32.5	physitemp	calf
2025-11-28	12:25:31	32.547	32.5	physitemp	calf
2025-11-28	12:25:32	32.54	32.5	physitemp	calf
2025-11-28	12:25:33	32.555	32.5	physitemp	calf
2025-11-28	12:25:34	32.483	32.5	physitemp	calf
2025-11-28	12:25:35	32.519	32.5	physitemp	calf
2025-11-28	12:25:36	32.519	32.5	physitemp	calf
2025-11-28	12:25:37	32.541	32.5	physitemp	calf
2025-11-28	12:25:38	32.527	32.5	physitemp	calf
2025-11-28	12:25:39	32.527	32.5	physitemp	calf
2025-11-28	12:25:40	32.512	32.5	physitemp	calf
2025-11-28	12:25:41	32.534	32.5	physitemp	calf
2025-11-28	12:25:42	32.534	32.5	physitemp	calf
2025-11-28	12:25:43	32.535	32.5	physitemp	calf
2025-11-28	12:25:44	32.499	32.5	physitemp	calf
2025-11-28	12:25:45	32.52	32.5	physitemp	calf
2025-11-28	12:25:46	32.542	32.5	physitemp	calf
2025-11-28	12:25:47	32.55	32.5	physitemp	calf
2025-11-28	12:25:48	32.521	32.5	physitemp	calf
2025-11-28	12:25:49	32.506	32.5	physitemp	calf
2025-11-28	12:25:50	32.521	32.5	physitemp	calf
2025-11-28	12:25:51	32.529	32.5	physitemp	calf
2025-11-28	12:25:52	32.514	32.5	physitemp	calf
2025-11-28	12:25:53	32.536	32.5	physitemp	calf
2025-11-28	12:25:54	32.478	32.5	physitemp	calf
2025-11-28	12:25:55	32.486	32.5	physitemp	calf
2025-11-28	12:25:56	32.551	32.5	physitemp	calf
2025-11-28	12:25:57	32.529	32.5	physitemp	calf
2025-11-28	12:25:58	32.522	32.5	physitemp	calf
2025-11-28	12:25:59	32.544	32.5	physitemp	calf
2025-11-28	12:25:00	32.476	32.5	physitemp	thigh
2025-11-28	12:25:01	32.505	32.5	physitemp	thigh
2025-11-28	12:25:02	32.477	32.5	physitemp	thigh
2025-11-28	12:25:03	32.527	32.5	physitemp	thigh
2025-11-28	12:25:04	32.542	32.5	physitemp	thigh
2025-11-28	12:25:05	32.491	32.5	physitemp	thigh
2025-11-28	12:25:06	32.499	32.5	physitemp	thigh
2025-11-28	12:25:07	32.542	32.5	physitemp	thigh
2025-11-28	12:25:08	32.507	32.5	physitemp	thigh
2025-11-28	12:25:09	32.492	32.5	physitemp	thigh
2025-11-28	12:25:10	32.507	32.5	physitemp	thigh
2025-11-28	12:25:11	32.507	32.5	physitemp	thigh
2025-11-28	12:25:12	32.522	32.5	physitemp	thigh
2025-11-28	12:25:13	32.472	32.5	physitemp	thigh
2025-11-28	12:25:14	32.5	32.5	physitemp	thigh
2025-11-28	12:25:15	32.487	32.5	physitemp	thigh
2025-11-28	12:25:16	32.523	32.5	physitemp	thigh
2025-11-28	12:25:17	32.501	32.5	physitemp	thigh
2025-11-28	12:25:18	32.537	32.5	physitemp	thigh
2025-11-28	12:25:19	32.523	32.5	physitemp	thigh
2025-11-28	12:25:20	32.48	32.5	physitemp	thigh
2025-11-28	12:25:21	32.53	32.5	physitemp	thigh
2025-11-28	12:25:22	32.495	32.5	physitemp	thigh
2025-11-28	12:25:23	32.488	32.5	physitemp	thigh
2025-11-28	12:25:24	32.539	32.5	physitemp	thigh
2025-11-28	12:25:25	32.488	32.5	physitemp	thigh
2025-11-28	12:25:26	32.511	32.5	physitemp	thigh
2025-11-28	12:25:27	32.517	32.5	physitemp	thigh
2025-11-28	12:25:28	32.546	32.5	physitemp	thigh
2025-11-28	12:25:29	32.46	32.5	physitemp	thigh
2025-11-28	12:25:30	32.511	32.5	physitemp	thigh
2025-11-28	12:25:31	32.532	32.5	physitemp	thigh
2025-11-28	12:25:32	32.497	32.5	physitemp	thigh
2025-11-28	12:25:33	32.454	32.5	physitemp	thigh
2025-11-28	12:25:34	32.519	32.5	physitemp	thigh
2025-11-28	12:25:35	32.548	32.5	physitemp	thigh
2025-11-28	12:25:36	32.476	32.5	physitemp	thigh
2025-11-28	12:25:37	32.519	32.5	physitemp	thigh
2025-11-28	12:25:38	32.512	32.5	physitemp	thigh
2025-11-28	12:25:39	32.49	32.5	physitemp	thigh
2025-11-28	12:25:40	32.484	32.5	physitemp	thigh
2025-11-28	12:25:41	32.498	32.5	physitemp	thigh
2025-11-28	12:25:42	32.469	32.5	physitemp	thigh
2025-11-28	12:25:43	32.506	32.5	physitemp	thigh
2025-11-28	12:25:44	32.528	32.5	physitemp	thigh
2025-11-28	12:25:45	32.535	32.5	physitemp	thigh
2025-11-28	12:25:46	32.506	32.5	physitemp	thigh
2025-11-28	12:25:47	32.513	32.5	physitemp	thigh
2025-11-28	12:25:48	32.506	32.5	physitemp	thigh
2025-11-28	12:25:49	32.543	32.5	physitemp	thigh
2025-11-28	12:25:50	32.536	32.5	physitemp	thigh
2025-11-28	12:25:51	32.5	32.5	physitemp	thigh
2025-11-28	12:25:52	32.528	32.5	physitemp	thigh
2025-11-28	12:25:53	32.536	32.5	physitemp	thigh
2025-11-28	12:25:54	32.55	32.5	physitemp	thigh
2025-11-28	12:25:55	32.515	32.5	physitemp	thigh
2025-11-28	12:25:56	32.529	32.5	physitemp	thigh
2025-11-28	12:25:57	32.507	32.5	physitemp	thigh
2025-11-28	12:25:58	32.515	32.5	physitemp	thigh
2025-11-28	12:25:59	32.522	32.5	physitemp	thigh
2025-11-28	12:55:00	39.788	39.7	physitemp	chest
2025-11-28	12:55:01	39.794	39.7	physitemp	chest
2025-11-28	12:55:02	39.816	39.7	physitemp	chest
2025-11-28	12:55:03	39.823	39.7	physitemp	chest
2025-11-28	12:55:04	39.795	39.7	physitemp	chest
2025-11-28	12:55:05	39.759	39.7	physitemp	chest
2025-11-28	12:55:06	39.703	39.7	physitemp	chest
2025-11-28	12:55:07	39.781	39.7	physitemp	chest
2025-11-28	12:55:08	39.788	39.7	physitemp	chest
2025-11-28	12:55:09	39.759	39.7	physitemp	chest
2025-11-28	12:55:10	39.775	39.7	physitemp	chest
2025-11-28	12:55:11	39.788	39.7	physitemp	chest
2025-11-28	12:55:12	39.803	39.7	physitemp	chest
2025-11-28	12:55:13	39.781	39.7	physitemp	chest
2025-11-28	12:55:14	39.831	39.7	physitemp	chest
2025-11-28	12:55:15	39.753	39.7	physitemp	chest
2025-11-28	12:55:16	39.781	39.7	physitemp	chest
2025-11-28	12:55:17	39.789	39.7	physitemp	chest
2025-11-28	12:55:18	39.753	39.7	physitemp	chest
2025-11-28	12:55:19	39.803	39.7	physitemp	chest
2025-11-28	12:55:20	39.796	39.7	physitemp	chest
2025-11-28	12:55:21	39.81	39.7	physitemp	chest
2025-11-28	12:55:22	39.761	39.7	physitemp	chest
2025-11-28	12:55:23	39.782	39.7	physitemp	chest
2025-11-28	12:55:24	39.782	39.7	physitemp	chest
2025-11-28	12:55:25	39.825	39.7	physitemp	chest
2025-11-28	12:55:26	39.747	39.7	physitemp	chest
2025-11-28	12:55:27	39.789	39.7	physitemp	chest
2025-11-28	12:55:28	39.747	39.7	physitemp	chest
2025-11-28	12:55:29	39.783	39.7	physitemp	chest
2025-11-28	12:55:30	39.804	39.7	physitemp	chest
2025-11-28	12:55:31	39.782	39.7	physitemp	chest
2025-11-28	12:55:32	39.733	39.7	physitemp	chest
2025-11-28	12:55:33	39.775	39.7	physitemp	chest
2025-11-28	12:55:34	39.761	39.7	physitemp	chest
2025-11-28	12:55:35	39.79	39.7	physitemp	chest
2025-11-28	12:55:36	39.747	39.7	physitemp	chest
2025-11-28	12:55:37	39.769	39.7	physitemp	chest
2025-11-28	12:55:38	39.712	39.7	physitemp	chest
2025-11-28	12:55:39	39.712	39.7	physitemp	chest
2025-11-28	12:55:40	39.747	39.7	physitemp	chest
2025-11-28	12:55:41	39.747	39.7	physitemp	chest
2025-11-28	12:55:42	39.769	39.7	physitemp	chest
2025-11-28	12:55:43	39.812	39.7	physitemp	chest
2025-11-28	12:55:44	39.804	39.7	physitemp	chest
2025-11-28	12:55:45	39.783	39.7	physitemp	chest
2025-11-28	12:55:46	39.783	39.7	physitemp	chest
2025-11-28	12:55:47	39.776	39.7	physitemp	chest
2025-11-28	12:55:48	39.748	39.7	physitemp	chest
2025-11-28	12:55:49	39.776	39.7	physitemp	chest
2025-11-28	12:55:50	39.769	39.7	physitemp	chest
2025-11-28	12:55:51	39.74	39.7	physitemp	chest
2025-11-28	12:55:52	39.812	39.7	physitemp	chest
2025-11-28	12:55:53	39.762	39.7	physitemp	chest
2025-11-28	12:55:54	39.783	39.7	physitemp	chest
2025-11-28	12:55:55	39.783	39.7	physitemp	chest
2025-11-28	12:55:56	39.812	39.7	physitemp	chest
2025-11-28	12:55:57	39.798	39.7	physitemp	chest
2025-11-28	12:55:58	39.777	39.7	physitemp	chest
2025-11-28	12:55:59	39.77	39.7	physitemp	chest
2025-11-28	12:55:00	39.748	39.7	physitemp	arm
2025-11-28	12:55:01	39.722	39.7	physitemp	arm
2025-11-28	12:55:02	39.722	39.7	physitemp	arm
2025-11-28	12:55:03	39.729	39.7	physitemp	arm
2025-11-28	12:55:04	39.694	39.7	physitemp	arm
2025-11-28	12:55:05	39.694	39.7	physitemp	arm
2025-11-28	12:55:06	39.694	39.7	physitemp	arm
2025-11-28	12:55:07	39.701	39.7	physitemp	arm
2025-11-28	12:55:08	39.744	39.7	physitemp	arm
2025-11-28	12:55:09	39.708	39.7	physitemp	arm
2025-11-28	12:55:10	39.737	39.7	physitemp	arm
2025-11-28	12:55:11	39.68	39.7	physitemp	arm
2025-11-28	12:55:12	39.694	39.7	physitemp	arm
2025-11-28	12:55:13	39.687	39.7	physitemp	arm
2025-11-28	12:55:14	39.702	39.7	physitemp	arm
2025-11-28	12:55:15	39.688	39.7	physitemp	arm
2025-11-28	12:55:16	39.702	39.7	physitemp	arm
2025-11-28	12:55:17	39.688	39.7	physitemp	arm
2025-11-28	12:55:18	39.666	39.7	physitemp	arm
2025-11-28	12:55:19	39.709	39.7	physitemp	arm
2025-11-28	12:55:20	39.695	39.7	physitemp	arm
2025-11-28	12:55:21	39.695	39.7	physitemp	arm
2025-11-28	12:55:22	39.681	39.7	physitemp	arm
2025-11-28	12:55:23	39.688	39.7	physitemp	arm
2025-11-28	12:55:24	39.723	39.7	physitemp	arm
2025-11-28	12:55:25	39.717	39.7	physitemp	arm
2025-11-28	12:55:26	39.667	39.7	physitemp	arm
2025-11-28	12:55:27	39.681	39.7	physitemp	arm
2025-11-28	12:55:28	39.702	39.7	physitemp	arm
2025-11-28	12:55:29	39.724	39.7	physitemp	arm
2025-11-28	12:55:30	39.71	39.7	physitemp	arm
2025-11-28	12:55:31	39.681	39.7	physitemp	arm
2025-11-28	12:55:32	39.66	39.7	physitemp	arm
2025-11-28	12:55:33	39.696	39.7	physitemp	arm
2025-11-28	12:55:34	39.681	39.7	physitemp	arm
2025-11-28	12:55:35	39.71	39.7	physitemp	arm
2025-11-28	12:55:36	39.689	39.7	physitemp	arm
2025-11-28	12:55:37	39.71	39.7	physitemp	arm
2025-11-28	12:55:38	39.66	39.7	physitemp	arm
2025-11-28	12:55:39	39.674	39.7	physitemp	arm
2025-11-28	12:55:40	39.689	39.7	physitemp	arm
2025-11-28	12:55:41	39.717	39.7	physitemp	arm
2025-11-28	12:55:42	39.732	39.7	physitemp	arm
2025-11-28	12:55:43	39.696	39.7	physitemp	arm
2025-11-28	12:55:44	39.703	39.7	physitemp	arm
2025-11-28	12:55:45	39.717	39.7	physitemp	arm
2025-11-28	12:55:46	39.668	39.7	physitemp	arm
2025-11-28	12:55:47	39.646	39.7	physitemp	arm
2025-11-28	12:55:48	39.661	39.7	physitemp	arm
2025-11-28	12:55:49	39.675	39.7	physitemp	arm
2025-11-28	12:55:50	39.682	39.7	physitemp	arm
2025-11-28	12:55:51	39.661	39.7	physitemp	arm
2025-11-28	12:55:52	39.704	39.7	physitemp	arm
2025-11-28	12:55:53	39.69	39.7	physitemp	arm
2025-11-28	12:55:54	39.682	39.7	physitemp	arm
2025-11-28	12:55:55	39.647	39.7	physitemp	arm
2025-11-28	12:55:56	39.739	39.7	physitemp	arm
2025-11-28	12:55:57	39.647	39.7	physitemp	arm
2025-11-28	12:55:58	39.697	39.7	physitemp	arm
2025-11-28	12:55:59	39.697	39.7	physitemp	arm
2025-11-28	12:55:00	39.676	39.7	physitemp	calf
2025-11-28	12:55:01	39.76	39.7	physitemp	calf
2025-11-28	12:55:02	39.717	39.7	physitemp	calf
2025-11-28	12:55:03	39.731	39.7	physitemp	calf
2025-11-28	12:55:04	39.76	39.7	physitemp	calf
2025-11-28	12:55:05	39.725	39.7	physitemp	calf
2025-11-28	12:55:06	39.717	39.7	physitemp	calf
2025-11-28	12:55:07	39.746	39.7	physitemp	calf
2025-11-28	12:55:08	39.732	39.7	physitemp	calf
2025-11-28	12:55:09	39.768	39.7	physitemp	calf
2025-11-28	12:55:10	39.753	39.7	physitemp	calf
2025-11-28	12:55:11	39.74	39.7	physitemp	calf
2025-11-28	12:55:12	39.718	39.7	physitemp	calf
2025-11-28	12:55:13	39.753	39.7	physitemp	calf
2025-11-28	12:55:14	39.747	39.7	physitemp	calf
2025-11-28	12:55:15	39.711	39.7	physitemp	calf
2025-11-28	12:55:16	39.733	39.7	physitemp	calf
2025-11-28	12:55:17	39.668	39.7	physitemp	calf
2025-11-28	12:55:18	39.733	39.7	physitemp	calf
2025-11-28	12:55:19	39.711	39.7	physitemp	calf
2025-11-28	12:55:20	39.711	39.7	physitemp	calf
2025-11-28	12:55:21	39.683	39.7	physitemp	calf
2025-11-28	12:55:22	39.726	39.7	physitemp	calf
2025-11-28	12:55:23	39.733	39.7	physitemp	calf
2025-11-28	12:55:24	39.74	39.7	physitemp	calf
2025-11-28	12:55:25	39.726	39.7	physitemp	calf
2025-11-28	12:55:26	39.676	39.7	physitemp	calf
2025-11-28	12:55:27	39.726	39.7	physitemp	calf
2025-11-28	12:55:28	39.719	39.7	physitemp	calf
2025-11-28	12:55:29	39.733	39.7	physitemp	calf
2025-11-28	12:55:30	39.734	39.7	physitemp	calf
2025-11-28	12:55:31	39.719	39.7	physitemp	calf
2025-11-28	12:55:32	39.762	39.7	physitemp	calf
2025-11-28	12:55:33	39.727	39.7	physitemp	calf
2025-11-28	12:55:34	39.74	39.7	physitemp	calf
2025-11-28	12:55:35	39.769	39.7	physitemp	calf
2025-11-28	12:55:36	39.712	39.7	physitemp	calf
2025-11-28	12:55:37	39.741	39.7	physitemp	calf
2025-11-28	12:55:38	39.713	39.7	physitemp	calf
2025-11-28	12:55:39	39.691	39.7	physitemp	calf
2025-11-28	12:55:40	39.727	39.7	physitemp	calf
2025-11-28	12:55:41	39.727	39.7	physitemp	calf
2025-11-28	12:55:42	39.727	39.7	physitemp	calf
2025-11-28	12:55:43	39.72	39.7	physitemp	calf
2025-11-28	12:55:44	39.706	39.7	physitemp	calf
2025-11-28	12:55:45	39.712	39.7	physitemp	calf
2025-11-28	12:55:46	39.698	39.7	physitemp	calf
2025-11-28	12:55:47	39.72	39.7	physitemp	calf
2025-11-28	12:55:48	39.755	39.7	physitemp	calf
2025-11-28	12:55:49	39.699	39.7	physitemp	calf
2025-11-28	12:55:50	39.727	39.7	physitemp	calf
2025-11-28	12:55:51	39.72	39.7	physitemp	calf
2025-11-28	12:55:52	39.72	39.7	physitemp	calf
2025-11-28	12:55:53	39.699	39.7	physitemp	calf
2025-11-28	12:55:54	39.692	39.7	physitemp	calf
2025-11-28	12:55:55	39.727	39.7	physitemp	calf
2025-11-28	12:55:56	39.713	39.7	physitemp	calf
2025-11-28	12:55:57	39.713	39.7	physitemp	calf
2025-11-28	12:55:58	39.706	39.7	physitemp	calf
2025-11-28	12:55:59	39.685	39.7	physitemp	calf
2025-11-28	12:55:00	39.731	39.7	physitemp	thigh
2025-11-28	12:55:01	39.767	39.7	physitemp	thigh
2025-11-28	12:55:02	39.745	39.7	physitemp	thigh
2025-11-28	12:55:03	39.76	39.7	physitemp	thigh
2025-11-28	12:55:04	39.703	39.7	physitemp	thigh
2025-11-28	12:55:05	39.739	39.7	physitemp	thigh
2025-11-28	12:55:06	39.739	39.7	physitemp	thigh
2025-11-28	12:55:07	39.732	39.7	physitemp	thigh
2025-11-28	12:55:08	39.696	39.7	physitemp	thigh
2025-11-28	12:55:09	39.767	39.7	physitemp	thigh
2025-11-28	12:55:10	39.74	39.7	physitemp	thigh
2025-11-28	12:55:11	39.782	39.7	physitemp	thigh
2025-11-28	12:55:12	39.753	39.7	physitemp	thigh
2025-11-28	12:55:13	39.775	39.7	physitemp	thigh
2025-11-28	12:55:14	39.761	39.7	physitemp	thigh
2025-11-28	12:55:15	39.754	39.7	physitemp	thigh
2025-11-28	12:55:16	39.782	39.7	physitemp	thigh
2025-11-28	12:55:17	39.697	39.7	physitemp	thigh
2025-11-28	12:55:18	39.726	39.7	physitemp	thigh
2025-11-28	12:55:19	39.718	39.7	physitemp	thigh
2025-11-28	12:55:20	39.733	39.7	physitemp	thigh
2025-11-28	12:55:21	39.69	39.7	physitemp	thigh
2025-11-28	12:55:22	39.797	39.7	physitemp	thigh
2025-11-28	12:55:23	39.74	39.7	physitemp	thigh
2025-11-28	12:55:24	39.754	39.7	physitemp	thigh
2025-11-28	12:55:25	39.698	39.7	physitemp	thigh
2025-11-28	12:55:26	39.74	39.7	physitemp	thigh
2025-11-28	12:55:27	39.747	39.7	physitemp	thigh
2025-11-28	12:55:28	39.74	39.7	physitemp	thigh
2025-11-28	12:55:29	39.726	39.7	physitemp	thigh
2025-11-28	12:55:30	39.747	39.7	physitemp	thigh
2025-11-28	12:55:31	39.74	39.7	physitemp	thigh
2025-11-28	12:55:32	39.727	39.7	physitemp	thigh
2025-11-28	12:55:33	39.755	39.7	physitemp	thigh
2025-11-28	12:55:34	39.748	39.7	physitemp	thigh
2025-11-28	12:55:35	39.733	39.7	physitemp	thigh
2025-11-28	12:55:36	39.72	39.7	physitemp	thigh
2025-11-28	12:55:37	39.769	39.7	physitemp	thigh
2025-11-28	12:55:38	39.748	39.7	physitemp	thigh
2025-11-28	12:55:39	39.698	39.7	physitemp	thigh
2025-11-28	12:55:40	39.762	39.7	physitemp	thigh
2025-11-28	12:55:41	39.67	39.7	physitemp	thigh
2025-11-28	12:55:42	39.748	39.7	physitemp	thigh
2025-11-28	12:55:43	39.756	39.7	physitemp	thigh
2025-11-28	12:55:44	39.734	39.7	physitemp	thigh
2025-11-28	12:55:45	39.741	39.7	physitemp	thigh
2025-11-28	12:55:46	39.762	39.7	physitemp	thigh
2025-11-28	12:55:47	39.734	39.7	physitemp	thigh
2025-11-28	12:55:48	39.735	39.7	physitemp	thigh
2025-11-28	12:55:49	39.72	39.7	physitemp	thigh
2025-11-28	12:55:50	39.748	39.7	physitemp	thigh
2025-11-28	12:55:51	39.72	39.7	physitemp	thigh
2025-11-28	12:55:52	39.741	39.7	physitemp	thigh
2025-11-28	12:55:53	39.735	39.7	physitemp	thigh
2025-11-28	12:55:54	39.741	39.7	physitemp	thigh
2025-11-28	12:55:55	39.727	39.7	physitemp	thigh
2025-11-28	12:55:56	39.734	39.7	physitemp	thigh
2025-11-28	12:55:57	39.735	39.7	physitemp	thigh
2025-11-28	12:55:58	39.728	39.7	physitemp	thigh
2025-11-28	12:55:59	39.742	39.7	physitemp	thigh
2025-11-28	11:55:00	24.901	24.8	ibutton	chest
[truncated: 719 more rows]
